# Supplementary material for: Systematic epigenome editing captures the context-dependent instructive function of chromatin modifications
Source: Nat Genet. 2024 May 9;56(6):1168–80. doi: 10.1038/s41588-024-01706-w (PMC11176084; doi:10.1038/s41588-024-01706-w)
Supplement: Supplementary file 3 — Supplementary Tables 1–6. [file 41588_2024_1706_MOESM3_ESM.xlsx]

## Sheet: Catalytic cores tested
Effector	Histone Modification	Domain	ON-target QC
PRDM9scFV	H3K4me3	aa 110-417	+++
SETD1AscFV	H3K4me3	aa 1424-1716	++
MLL2scFV long	H3K4me3	aa 2199-2713	+
MLL2scFV short	H3K4me3	aa 2573-2713	-
DOT1LscFV	H3K79me2/3	aa 1-415	++
P300scFV	adds Ac	aa 1047-1663	++
P300scFV short	adds Ac	aa 1299-1613	+++
ELP3scFV	adds Ac	aa 341-547	-
KAT2AscFV	adds AC	aa 440-699	-
HDAC1scFV	removes Ac	aa 1-372	-
SIRT6scFV	removes Ac	aa 1-334	-
SETD2scFV	H3K36me3	aa 1392-1688	+++
EZH2scFV	H3K27me3	aa 1-746	++
EZH2scFV short	H3K27me3	aa 531-704	-
FOG1scFV	H3K27me3	aa 1-31	+
G9AscFV	H3K9me2/3	aa 954-1263	+++
G9AscFV human	H3K9me2/3	aa 886-1267	+
SUV39HscFV	H3K9me3	aa 43-412	-
KRABscFV	H3K9me/DNAme	aa 2-62	+++
SETDB1scFV	H3K9me3	aa 744-1307	-
RING1BscFV	H2A119Kub	aa 1-200	+++
KMT5CscFV	H4K20me3	aa 1-468	++
KMT5CscFV short	H4K20me3	aa 1-350	-
KMT5BscFV	H4K20me3	aa 126-365	-
KMT5AscFV	H4K20me1/3	aa 208-350	-
DNMT3A3LscFV	DNAme	aa 608-908/	+++
		aa 207-421
TET1scFV	removes DNAme	aa 1367-2039	+++
PADI4scFV	H1R54ci	aa 1-666	-
OGTscFV	O-GlcNAc	aa 545-1034	+
KDM4CscFV	Lysine demethylase	aa 1-385	+
PRMT5scFV	H4R3me2	aa 169-637	-

## Sheet: Oligo sequences
Target (gene)	Forward primer	Reverse primer	Sequencing primer	Dispensation order
Hbby -500bp	TTCTCCACGGCATTAACCCT	GAGCCCCAGGAAAGATGAGA
Hbby -1kb	TCCATTCATTCTCCAGGCCC	TGGCATTCGTTTCCAGGAGG
Hbby -1.5kb	ACGTGCACAAACCCAAACAC	GACAGGAGCCTAGCATCACC
Hbby -2kb	TTATCATGCCCACCTGTCTG	GCGACCACTGTGCTTTTCTG
Hbby -3kb	CTTTCCTCCCACCACTGCAT	CTCGTTTTCTCTGGACCTGTCA
Hbby -5kb	TCTTCAGCAGAGTCTTGGGG	GACATGGGGATTATGGAGGGTC
Hbby -7kb	TCAGGCTGGCAAAGGTGTAG	CTTCTCCTTCTGTGCTGCCA
Hbby +500bp	TGCTCCAGTCTCAGGATTCA	CAGACATTTGGTGTCTCGGTA
Hbby +1kb	GTGGAGCCTAACCTCAGTGG	TCACAGCAAGCTTCATGGTC
Hbby +1.5kb	CAACCTGCTGCAAGGTATCA	GGAGAAGGCATTGTGTATGGA
Hbby +2kb	CAGCCATTCACTGTCACCCT	CGGGGACAAAATGAGAAGCC
Hbby +3kb	CACAGGCCATTGATGAGGGT	TGTGATCACCAGCAACCTCC
Hbby +5kb	AGAGAGCCATGTCTTTCTTAGCT	CCCCAGAGGTCAGTCAAACA
Hbby +7kb	AAGTGTTGCCTCAAAAGCCA	GCACGCTAGAAGTATGGATGGA
Oct4 prom	TGGGCTGAAATACTGGGTTC	TTGAATGTTCGTGTGCCAAT
Nanog	CCAATGTGAAGAGCAAGCAA	GACCTTGCTGCCAAAGTCTC
Zic4	GCTCCAAGAACCTTGCGAGT	GAGCTCCTTCCCAGATGCAG
Wnt10a	TTCAACCAGGAGGGTGAGAG	GGGTGCTTTGAGACATGACC
HoxD13	GCAAGAGCCAAGGAAGTGTC	CAAAAGTGGACACCATGTCG
Dppa5	TATAGCTTTTCCCATCCC	TTGAGTTCTTGGGAGTTG
Intergenic 1 (H3K9me3 pos ctrl)	CGTCTAGGTCCTCCCAATGA	TTGGAGCTCAGGAAAAAGGA
Intergenic 2 (H3K9me3 pos ctrl)	CCATCTGATCCAGGGGTAAA	GCAACTGTAGACGTGCCAGA
Sall4	CCCAAGGTGTGTCTTCAGGT	AGGGGAGAGACCATTCCAGT
Sall1	TGTTCTGGGTAGGGAAATGG	GCATGACACAGCTCACGTTT
Ezr	AAAGGCAGCTGTCACTTGGT	ATTGCCTGGGTTTCAAGATG
Oct6_qPCR	CCGGGAGAATGGACGAAGAG	GTCCAGGTGCGAGAGAAGAG
MyoD_qPCR	CTGCTCTGATGGCATGATGGA	CACTGTAGTAGGCGGTGTCG
Fign_qPCR	AGCAACCTTTGGAATTCCTGC	CCACTGCATCTTCAAGCCATA
Wnt8a_qPCR	CAGGACCATGGGACACTTGTT	AAGTTGTTCACTGACCAGGCA
Spag16_qPCR	GCATTGGCTTGTCACCCAC	CGTTATGGTGACCTGCTCCA
Fgf5_qPCR	GAAAACTCCATGCAAGTGCCA	CCACTCTCGGCCTGTCTTTT
Il13ra1_qPCR	GAAGTGTTCCTGGCTCCCTG	TCCAGGCTGCTGTACCAATAG
Cldn16_qPCR	GGATCTTCTTCAGTACGC	CATTTAGTGCTCACCTCC
Ddx4_qPCR	TCGTCTGCTGAACATCTCTG	AGAAATCCAGAGGTTGGC
Pldn_qPCR	TCCAGGAACTCACACAGAAC	TGATGTCCAACATGGAGTGG
Slc38a4_qPCR	CGCAAGAAGGTACATGAC	CAGCGAGCTTAAAGATCG
Sohlh2_qPCR	GTGAACACGGTGATACAC	CTCAGTGTTTTCCATATCCG
Ttl4_qPCR	TACTAAGGGTGGTGGTTCAG	TCATGGCTGCAGCTATCTTC
Setmar_qPCR	AGGCCTAAACCTTTCCAG	TTCGATGCAAGCACATCC
Calb2_qPCR	GTACAGGCAAGAGTCTAGAC	ATGAACCTAAGCTCCAGGAG
Dazl_qPCR	TGGGCTCTCTTTCCACCACC	CCTCGAAGGTGGAGCAGAAG
Reporter -1039	CTCAGATGGCCTTTCCAAAA	CACCTCTCCACTCCCTCAAG
Reporter -752	AAAAGTGGTGAGGGCTGGAG	CTGGGCTCTTGTGTCCTCTG
Reporter -444	CTGGAGAGGGGGAGAGTAGG	GCCACCTTCAGCTTTATCCA
Reporter +76	GCCAGAGGTCCAGGTAATCC	CCAGGCCACCTTCAGCTTTA
Reporter +381	ATCAGGAAGTGGGAGGGACT	CCACCACCATGTTCAGTGTC
Reporter +826	TCCCACACCCTCAAAGACTC	CCATGAGGGCTTTCCTATCA
PYRO Hand1	[BIO]GAGGTAGGGTTAAATAGGAAGGG	TAACAACACAAACCAAAAACCTCTC	AAAAACCTCTCCAACATA	CACTACGATAGCACTATCGACACATCATCACATCATCACACTCACATCGATCGACACCATACTCATCAGACTC
PYRO Col16a1	[BIO]GTGTTTTATTAGTTTTTTGGTAGGTT	CAACCCTAAACTACCAACTATAA	ATCTACCCTAACCCCAACTT	ATCATCGATCTATCTCTACTAGTACATCGACATCGATATCGATCGACACACTCACATCGACTACTACAACTATCAGATCGACC
PYRO reporter	AGAGAAAATGAAATATGGTGGATT	[BIO]CAATACACCACATCACTTTCCCAATTTAC	GAAATATGGTGGATTTGG	AGTGATCGTATACTAGTATAGAGATGTCGTGTAGTCTGTAGTGTAGATGTCGTATGATCGTATATGTTCTGA
Pcgf6KO_genotype	ATGGGGAGAGAGATGGAGCA	GCCCCAAGTACACATGTGGT
CTCF_Xist_genotype_pair1	GACGATCAAAGTGCCAGCAA	GGTGATGCTTTTGGTGTGCT
CTCF_Xist_genotype_pair2	TGGTTCAGGTAGGGATGGAAA	AGGAATCCTTTTGCACTCCA

## Sheet: gRNA sequences
Target (gene)	gRNA sequence
mHbby_egRNA1	AGGACCGAATGGGGTCGAGG
mHbby_egRNA2	CAAGTAGAGAAGGACCGAAT
mHbby_egRNA3	CCTCAGCTCTGCCATACCCA
reporter gRNA2	GGTTCACGTAGAACACACGG
reporter gRNA4	GTGGACAGCAAACTCCACTG
Hand1_egRNA1	CACAATTCTAAGCTGACCAC
Hand1_egRNA2	GTTCAGCCTTGAAGGCCTCG
Col16a1_egRNA1	CAGTGCTCTTTTTCTGCCGT
Col16a1_egRNA2	CTGGAAAAAGCTGACCACCG
Fgf5_egRNA	CCTGGCATAACAATTCAGGG
Fgf5_egRNA_RC	CCCTGAATTGTTATGCCAGG
Wnt8_egRNA	TTACAATCATTGTGTCACCA
Wnt8_egRNA_RC	TGGTGACACAATGATTGTAA
Oct6_egRNA	ACAACTTAGGGAGGAAATCG
Oct6_egRNA_RC	CGATTTCCTCCCTAAGTTGT
MyoD_egRNA	CAGCTCCGAAGTGAGCACTG
MyoD_egRNA_RC	CAGTGCTCACTTCGGAGCTG
Spag16_egRNA	TGGTATAATTTGATACGACT
Spag16_egRNA_RC	AGTCGTATCAAATTATACCA
Il13ra1_egRNA	GGACTTGGAAGTGTAGATTG
Il13ra1_egRNA_RC	CAATCTACACTTCCAAGTCC
Fign1_egRNA	GGCCGTGTAACATGACCCGG
Fign1_egRNA_RC	CCGGGTCATGTTACACGGCC
Cldn16_egRNA	AGCGCAGATCTGAAACCTTA
Cldn16_egRNA_RC	TAAGGTTTCAGATCTGCGCT
Sohlh2_egRNA	TTTCTAAGCTGAGAAAACGG
Sohlh2_egRNA_RC	CCGTTTTCTCAGCTTAGAAA
Calb2_egRNA	CATTTCCAGCTAAATACCTG
Calb2_egRNA_RC	CAGGTATTTAGCTGGAAATG
Slc38a4_egRNA	GCTCACTGCGAAACACGTAA
Slc38a4_egRNA_RC	TTACGTGTTTCGCAGTGAGC
Ddx4_egRNA	TGGGAGTGAGCTGATCCCCG
Ddx4_egRNA_RC	CGGGGATCAGCTCACTCCCA
Dazl_egRNA	GCCCAGGACTTATTTCACAG
Dazl_egRNA_RC	CTGTGAAATAAGTCCTGGGC
Setmar_egRNA	ATATAAAGATCTAGAACCCG
Setmar_egRNA_RC	CGGGTTCTAGATCTTTATAT
Ttll4_egRNA	TGGTTAGGTAGAATGAATCG
Ttll4_egRNA_RC	CGATTCATTCTACCTAACCA
Pldn_egRNA	AGTGCTTGGAAATGACGTAA
Pldn_egRNA_RC	TTACGTCATTTCCAAGCACT
Xist_egRNA1	TGAGCGTAAGCCCACCAAAT
Xist_egRNA1_RC	ATTTGGTGGGCTTACGCTCA
Xist_egRNA2	TTAGTTGGCGACCTCAGATG
Xist_egRNA2_RC	CATCTGAGGTCGCCAACTAA
Pcgf6KO_gRNA_1	ACATCTGAGCCCAAGAGTGT
Pcgf6KO_gRNA1_RC	ACACTCTTGGGCTCAGATGT
Pcgf6KO_gRNA_2	AACTGCACAAGAAGTGTGTG
Pcgf6KO_gRNA2_RC	CACACACTTCTTGTGCAGTT
CTCF_Xist_gRNA	AGACTGAATAAACCAGCAGG
CTCF_Xist_gRNA_RC	CCTGCTGGTTTATTCAGTCT

## Sheet: Mll2 CM_DEG_p(adj)<0.05_FC>2
							Metrics (WTvCM)				Expression by replicate (log RPM)
Gene	Chromosome	Start	End	Strand	ID	Description	P-value	FDR (p-adj)	Log2 Fold Change	Shrunk Log2 Fold Change	ESC_WT_line #1	ESC_WT_rline #2	ESC_WT_line #3	ESC_Mll2 CM_line #1	ESC_Mll2 CM_line #2
Sox17	1	4490931	74703730	+	ENSMUSG00000033257	tubulin tyrosine ligase-like family, member 4 [Source:MGI Symbol;Acc:MGI:1914784]	0	0	-4.39292	-3.36421	6.42053	6.16	6.2702	2.07148	1.66316
Lypla1	1	4807788	180642708	-	ENSMUSG00000038932	transcription factor-like 5 (basic helix- loop-helix) [Source:MGI Symbol;Acc:MGI:2672878]	0	0	-3.22193	-2.45273	5.56091	5.44531	5.60486	2.07148	2.47051
Gm37988	1	4807892	138312393	+	ENSMUSG00000036928	stromal antigen 3 [Source:MGI Symbol;Acc:MGI:1355311]	0	0	-3.69085	-2.54799	5.60099	5.15645	5.80208	1.74955	1.89582
Sgk3	1	9798107	30748465	+	ENSMUSG00000051855	mesoderm specific transcript [Source:MGI Symbol;Acc:MGI:96968]	0	0	-3.32188	-2.47317	6.07176	6.58651	5.98641	2.76945	3.01366
Tcf24	1	9960163	116552502	+	ENSMUSG00000107906	eukaryotic translation initiation factor 4A3 like 2 [Source:MGI Symbol;Acc:MGI:3646594]	0	0	-3.97634	-2.90484	5.84857	5.78113	5.55615	1.53383	1.89582
Arfgef1	1	10137571	136329983	+	ENSMUSG00000094973	eukaryotic translation initiation factor 4A3 like 1 [Source:MGI Symbol;Acc:MGI:3644226]	0	0	-6.76452	-4.52874	6.87877	7.02054	6.72251	-0.613015	0.511156
Sulf1	1	12692277	66284401	-	ENSMUSG00000060499	ribosomal protein L10-like [Source:MGI Symbol;Acc:MGI:3647985]	0	0	-2.07722	-1.9179	8.14418	8.14485	8.21358	5.9698	6.15821
Prdm14	1	13113457	50293636	-	ENSMUSG00000010592	deleted in azoospermia-like [Source:MGI Symbol;Acc:MGI:1342328]	0	0	-2.73704	-2.2303	6.28768	6.37985	6.71208	3.52214	3.87261
Tram1	1	13564698	88324026	-	ENSMUSG00000093847	predicted gene 5039 [Source:MGI Symbol;Acc:MGI:3648085]	2.36679e-42	4.29125e-39	-4.65204	-2.68211	4.95549	5.24933	4.69233	0.28007	0.341231
Trpa1	1	14872648	43192109	+	ENSMUSG00000064194	zinc finger protein 936 [Source:MGI Symbol;Acc:MGI:3642994]	3.09267e-42	5.04605e-39	-2.01071	-1.72564	7.10233	7.49533	7.35306	5.44072	5.13565
Lmbrd1	1	24678630	134696757	+	ENSMUSG00000049804	armadillo repeat containing, X-linked 4 [Source:MGI Symbol;Acc:MGI:2147887]	8.97251e-42	1.33072e-38	1.8398	1.6194	5.53701	5.36455	5.14402	7.11685	7.22693
Gm5698	1	30977243	20874735	+	ENSMUSG00000001131	tissue inhibitor of metalloproteinase 1 [Source:MGI Symbol;Acc:MGI:98752]	5.77938e-41	7.85711e-38	1.57946	1.43235	5.66541	5.73904	5.67364	7.29816	7.20232
4931428L18Rik	1	30997842	141606096	-	ENSMUSG00000006219	filamin binding LIM protein 1 [Source:MGI Symbol;Acc:MGI:1921452]	2.61657e-40	3.28361e-37	-2.07336	-1.75344	6.05262	5.92782	6.0806	3.80845	4.02773
Fam178b	1	36562692	73046095	+	ENSMUSG00000022883	roundabout guidance receptor 1 [Source:MGI Symbol;Acc:MGI:1274781]	1.58042e-38	1.84164e-35	-2.75536	-2.05861	5.69965	5.324	5.57641	2.38698	3.04167
Tmem131	1	36792191	126588243	+	ENSMUSG00000027359	solute carrier family 27 (fatty acid transporter), member 2 [Source:MGI Symbol;Acc:MGI:1347099]	3.33797e-37	3.63037e-34	1.79838	1.56817	4.60756	4.53003	4.58786	6.30414	6.39516
Vwa3b	1	37026596	117082449	-	ENSMUSG00000034416	polycystic kidney disease 1 like 2 [Source:MGI Symbol;Acc:MGI:2664668]	4.06824e-37	4.14808e-34	2.08822	1.74445	4.75694	5.37375	4.93578	7.15517	7.08017
2010300C02Rik	1	37611677	142239692	+	ENSMUSG00000042271	nuclear transport factor 2-like export factor 2 [Source:MGI Symbol;Acc:MGI:2147914]	5.07615e-37	4.87131e-34	-2.42116	-1.90183	5.75694	5.52178	5.88099	3.02257	3.49098
Lonrf2	1	38793645	102801513	+	ENSMUSG00000027858	tetraspanin 2 [Source:MGI Symbol;Acc:MGI:1917997]	1.2661e-36	1.14751e-33	2.71345	2.03468	2.82621	2.37375	2.62723	5.23068	5.3719
Npas2	1	39193731	74282732	+	ENSMUSG00000024561	methyl-CpG binding domain protein 1 [Source:MGI Symbol;Acc:MGI:1333811]	6.59285e-36	5.66083e-33	-1.93642	-1.6412	6.09533	5.94232	5.91092	4.02257	4.02773
Gm15832	1	39547570	42702459	+	ENSMUSG00000038280	osteopetrosis associated transmembrane protein 1 [Source:MGI Symbol;Acc:MGI:2655574]	6.79497e-35	5.54265e-32	1.32581	1.22115	8.20396	7.99444	7.88273	9.29923	9.37138
Rnf149	1	39551296	84822652	-	ENSMUSG00000027077	smoothelin-like 1 [Source:MGI Symbol;Acc:MGI:1915928]	6.1332e-34	4.76462e-31	-2.3387	-1.83094	5.22708	5.39499	5.45035	2.97195	3.02773
Il1r2	1	40074079	31458901	+	ENSMUSG00000046598	3-hydroxybutyrate dehydrogenase, type 1 [Source:MGI Symbol;Acc:MGI:1919161]	7.2198e-34	5.35381e-31	-2.16735	-1.74785	5.67795	5.47695	5.679	3.55691	3.28375
Mfsd9	1	40772038	73037103	-	ENSMUSG00000050424	paraneoplastic antigen family 5 [Source:MGI Symbol;Acc:MGI:2180566]	3.7409e-32	2.65344e-29	1.15474	1.07819	7.81773	7.7794	7.65607	8.91139	8.85767
Ercc5	1	44147744	45996958	+	ENSMUSG00000031634	UFM1-specific peptidase 2 [Source:MGI Symbol;Acc:MGI:1913679]	1.13894e-31	7.74195e-29	-2.75978	-1.95524	5.03566	4.70543	5.03949	2.00589	2.27197
Slc39a10	1	46807544	96025413	+	ENSMUSG00000028572	hook microtubule tethering protein 1 [Source:MGI Symbol;Acc:MGI:1925213]	1.26239e-31	8.23783e-29	-1.77474	-1.51258	6.58942	6.52591	6.70026	4.53383	5.03472
Nabp1	1	51465862	74304721	+	ENSMUSG00000019087	ATPase, H+ transporting, lysosomal accessory protein 1 [Source:MGI Symbol;Acc:MGI:109629]	1.42536e-30	8.9436e-28	1.1904	1.10269	7.54388	7.27165	7.38212	8.56476	8.57425
Myo1b	1	51749765	150814345	-	ENSMUSG00000025268	melanoma antigen, family D, 2 [Source:MGI Symbol;Acc:MGI:1933391]	3.47483e-30	2.09957e-27	1.30672	1.19111	5.99863	5.83319	5.98641	7.20534	7.2421
Nab1	1	52457294	49798925	-	ENSMUSG00000039542	neural cell adhesion molecule 1 [Source:MGI Symbol;Acc:MGI:97281]	1.61568e-29	9.41363e-27	1.48223	1.31451	5.30194	5.29201	5.40576	6.88911	6.69217
1700019A02Rik	1	53158577	8193512	-	ENSMUSG00000031168	phenylalkylamine Ca2+ antagonist (emopamil) binding protein [Source:MGI Symbol;Acc:MGI:107822]	2.34177e-29	1.31736e-26	1.32404	1.20089	6.58276	6.55451	6.31567	7.82221	7.75856
Stk17b	1	53755506	73716175	-	ENSMUSG00000002015	B cell receptor associated protein 31 [Source:MGI Symbol;Acc:MGI:1350933]	2.77812e-29	1.51074e-26	1.13093	1.05188	8.34977	8.21434	8.0927	9.32803	9.33328
Ankrd44	1	54645340	64351486	+	ENSMUSG00000029174	TBC1 domain family, member 1 [Source:MGI Symbol;Acc:MGI:1889508]	4.69411e-29	2.47031e-26	-1.59908	-1.38636	6.43538	6.22751	6.45035	4.62402	4.86479
Spats2l	1	57774162	25210706	+	ENSMUSG00000035910	doublecortin domain containing 2a [Source:MGI Symbol;Acc:MGI:2652818]	7.36013e-29	3.75229e-26	-1.80903	-1.51034	5.79199	5.67102	5.92454	3.89251	4.03472
Aox3	1	58113130	94782703	-	ENSMUSG00000075610	transmembrane protein 92 [Source:MGI Symbol;Acc:MGI:3034723]	7.99877e-29	3.9543e-26	-6.13277	-2.84812	4.72102	4.63066	4.48138	-1.09844	-2.07381
Casp8	1	58795374	144557478	+	ENSMUSG00000059991	neuronal pentraxin 2 [Source:MGI Symbol;Acc:MGI:1858209]	1.90855e-28	9.15767e-26	-1.52701	-1.33577	6.7599	6.89306	6.79098	5.06747	5.43926
Fzd7	1	59482424	137613784	-	ENSMUSG00000029718	procollagen C-endopeptidase enhancer protein [Source:MGI Symbol;Acc:MGI:105099]	4.1944e-28	1.95507e-25	-1.97689	-1.59081	5.36536	5.42775	5.57928	3.36099	3.55068
Cyp20a1	1	60343323	73643514	+	ENSMUSG00000031383	dual specificity phosphatase 9 [Source:MGI Symbol;Acc:MGI:2387107]	3.4303e-27	1.5545e-24	1.12567	1.04177	7.78621	7.71632	7.99557	8.89365	8.98486
Nrp2	1	62703285	101086020	-	ENSMUSG00000031297	solute carrier family 7 (cationic amino acid transporter, y+ system), member 3 [Source:MGI Symbol;Acc:MGI:1100521]	3.84838e-27	1.69682e-24	1.19395	1.09464	7.24511	6.95259	7.18324	8.22529	8.37431
Fzd5	1	64730558	87510872	+	ENSMUSG00000025838	preferentially expressed antigen in melanoma like 6 [Source:MGI Symbol;Acc:MGI:2156390]	2.13381e-26	9.16078e-24	-1.68086	-1.41371	6.71951	6.404	6.31395	4.91502	4.64501
Akr1cl	1	65012689	144364419	+	ENSMUSG00000070619	predicted gene 13119 [Source:MGI Symbol;Acc:MGI:3651680]	5.33823e-26	2.23302e-23	-5.04198	-2.34004	4.03566	4.14216	4.14402	-0.613015	-1.33684
Crygd	1	65061872	3531008	+	ENSMUSG00000040274	cyclin-dependent kinase 6 [Source:MGI Symbol;Acc:MGI:1277162]	5.57544e-26	2.27394e-23	-1.50831	-1.30701	6.39796	6.56123	6.36973	5.02257	4.80476
Idh1	1	65158616	186970627	+	ENSMUSG00000039224	DNA segment, Chr 1, Pasteur Institute 1 [Source:MGI Symbol;Acc:MGI:91842]	8.27473e-26	3.29254e-23	-1.59208	-1.35717	6.619	6.85415	6.64241	4.8604	5.29543
Map2	1	66175273	14475737	+	ENSMUSG00000023088	ATP-binding cassette, sub-family C (CFTR/MRP), member 1 [Source:MGI Symbol;Acc:MGI:102676]	3.00275e-25	1.16635e-22	-1.44727	-1.26284	6.57104	6.27411	6.44249	5.00589	4.91866
Rpe	1	66700831	134721917	+	ENSMUSG00000033460	armadillo repeat containing, X-linked 1 [Source:MGI Symbol;Acc:MGI:1925498]	3.11622e-25	1.18228e-22	1.10421	1.01869	6.50216	6.55181	6.45973	7.5676	7.60685
Abca12	1	71242276	73516422	+	ENSMUSG00000021608	lysophosphatidylcholine acyltransferase 1 [Source:MGI Symbol;Acc:MGI:2384812]	8.33122e-25	3.08899e-22	1.0603	0.982805	6.96448	6.94849	7.05091	7.94322	8.10486
Mreg	1	72159442	135350044	-	ENSMUSG00000040013	FK506 binding protein 6 [Source:MGI Symbol;Acc:MGI:2137612]	9.9357e-25	3.60202e-22	-1.38162	-1.21641	6.48442	6.48546	6.64378	5.01008	5.24812
Igfbp5	1	72857932	117182279	+	ENSMUSG00000027351	sprouty protein with EVH-1 domain 1, related sequence [Source:MGI Symbol;Acc:MGI:2150016]	1.08354e-24	3.80299e-22	-1.72874	-1.4241	5.99111	5.93198	6.0927	3.95467	4.49605
Catip	1	74362108	120292296	+	ENSMUSG00000039741	BAH domain and coiled-coil containing 1 [Source:MGI Symbol;Acc:MGI:2679272]	1.09563e-24	3.80299e-22	-1.76757	-1.44418	5.90835	5.59964	6.03949	3.97195	4.15501
Ttll4	1	74661745	65384007	+	ENSMUSG00000029195	klotho beta [Source:MGI Symbol;Acc:MGI:1932466]	1.73613e-24	5.90067e-22	-2.20195	-1.63134	5.01108	4.90474	5.29835	2.66709	3.01366
Retreg2	1	75142778	117635142	+	ENSMUSG00000034330	phospholipase C, gamma 2 [Source:MGI Symbol;Acc:MGI:97616]	2.04745e-24	6.81675e-22	-1.81845	-1.46638	5.96576	5.62554	5.9799	3.7793	4.22387
Abcb6	1	75171717	153550045	-	ENSMUSG00000042684	N-acetylneuraminate pyruvate lyase [Source:MGI Symbol;Acc:MGI:1921341]	1.68882e-23	5.5103e-21	-1.56311	-1.31976	6.19471	5.87049	6.04157	4.55117	4.35246
Gm29253	1	75171731	34284302	+	ENSMUSG00000022257	lysosomal-associated protein transmembrane 4B [Source:MGI Symbol;Acc:MGI:1890494]	2.07976e-23	6.6528e-21	-2.90912	-1.79476	4.40363	4.19847	4.14402	1.48652	1.14859
Ptprn	1	75247027	9136170	+	ENSMUSG00000020407	uridine phosphorylase 1 [Source:MGI Symbol;Acc:MGI:1097668]	3.10097e-23	9.72871e-21	-1.04691	-0.966409	9.18541	9.06948	9.14789	8.19572	7.92055
Chpf	1	75474569	102407828	-	ENSMUSG00000027189	tripartite motif-containing 44 [Source:MGI Symbol;Acc:MGI:1931835]	1.41604e-22	4.35873e-20	-1.43841	-1.23697	6.37887	6.73666	6.49968	5.05536	5.11931
Obsl1	1	75479310	162393945	+	ENSMUSG00000084919	protein tyrosine phosphatase, receptor type T, opposite strand [Source:MGI Symbol;Acc:MGI:1924895]	2.01824e-22	6.09732e-20	1.59989	1.33495	4.32605	4.33031	4.58786	5.84642	6.13402
Acsl3	1	78657825	11166159	-	ENSMUSG00000090714	zinc finger and SCAN domain containing 4D [Source:MGI Symbol;Acc:MGI:3645954]	2.13841e-22	6.3429e-20	-6.66609	-2.72357	4.52664	4.5944	4.23422	-3.42037	-1.65877
Utp14b	1	78658038	95892483	-	ENSMUSG00000021676	IQ motif containing GTPase activating protein 2 [Source:MGI Symbol;Acc:MGI:2449975]	2.60717e-22	7.59523e-20	-1.95125	-1.49368	5.71495	5.15289	5.7238	3.602	3.55068
Ap1s3	1	79606876	139338169	+	ENSMUSG00000051257	tumor rejection antigen P1A [Source:MGI Symbol;Acc:MGI:98818]	3.34281e-22	9.56748e-20	0.930809	0.871139	9.07769	9.11476	8.99745	9.87382	10.0662
Irs1	1	82233101	45027111	+	ENSMUSG00000035342	leucine zipper, putative tumor suppressor 2 [Source:MGI Symbol;Acc:MGI:2385095]	1.6872e-21	4.74568e-19	-1.92518	-1.46884	5.78331	5.16354	5.73929	3.64572	3.62663
A530040E14Rik	1	85105946	6239423	+	ENSMUSG00000058028	zinc finger and SCAN domain containing 5B [Source:MGI Symbol;Acc:MGI:2159640]	1.95194e-21	5.39729e-19	-1.6884	-1.36364	5.84301	5.5572	5.5267	4.07948	3.78417
Alppl2	1	87086694	36606079	+	ENSMUSG00000006373	progesterone receptor membrane component 1 [Source:MGI Symbol;Acc:MGI:1858305]	3.18977e-21	8.67298e-19	0.869204	0.817886	8.75472	8.87022	8.84565	9.61615	9.72534
Ecel1	1	87147655	108551109	+	ENSMUSG00000030102	inositol 1,4,5-trisphosphate receptor 1 [Source:MGI Symbol;Acc:MGI:96623]	3.90005e-21	1.04304e-18	-2.08993	-1.51931	5.70579	4.99096	5.57065	3.49849	3.16141
Eif4e2	1	87213914	99353239	-	ENSMUSG00000070436	serine (or cysteine) peptidase inhibitor, clade H, member 1 [Source:MGI Symbol;Acc:MGI:88283]	4.06587e-21	1.06985e-18	1.51214	1.27181	7.7376	6.96684	7.65879	9.01426	8.94161
Arl4c	1	88673125	88518905	-	ENSMUSG00000030082	Sec61 alpha 1 subunit (S. cerevisiae) [Source:MGI Symbol;Acc:MGI:1858417]	6.88308e-21	1.78239e-18	0.807869	0.765623	8.73947	8.76927	8.73833	9.53455	9.5346
Ackr3	1	90203980	94012842	-	ENSMUSG00000031751	autocrine motility factor receptor [Source:MGI Symbol;Acc:MGI:1345634]	1.28719e-20	3.28114e-18	1.2477	1.10136	5.63356	5.38289	5.74185	6.7558	6.87456
Lrrfip1	1	90998737	117878706	+	ENSMUSG00000021175	cell division cycle associated 7 like [Source:MGI Symbol;Acc:MGI:2384982]	1.75166e-20	4.3964e-18	-2.06433	-1.50563	4.77457	4.59964	4.82403	2.48652	2.78417
Rbm44	1	91145089	178257301	+	ENSMUSG00000026502	desumoylating isopeptidase 2 [Source:MGI Symbol;Acc:MGI:1926075]	2.55023e-20	6.30372e-18	-1.52801	-1.2674	5.59769	5.43069	5.54738	4.03906	3.91109
Scly	1	91298338	58200698	+	ENSMUSG00000064294	aldehyde oxidase 3 [Source:MGI Symbol;Acc:MGI:1918974]	3.42584e-20	8.34166e-18	1.21705	1.07759	5.77749	5.52453	5.46905	6.80242	6.77482
Hes6	1	91411483	4948064	-	ENSMUSG00000020396	neurofilament, heavy polypeptide [Source:MGI Symbol;Acc:MGI:97309]	3.69227e-20	8.85818e-18	-1.72079	-1.36029	5.65909	6.11864	5.79716	3.91055	4.31851
Asb1	1	91540544	19771016	-	ENSMUSG00000002980	basal cell adhesion molecule [Source:MGI Symbol;Acc:MGI:1929940]	4.68686e-20	1.10814e-17	-1.24495	-1.09328	8.09241	8.37222	8.61574	7.16459	7.05031
Ankmy1	1	92859803	88254709	-	ENSMUSG00000104445	Rhesus blood group-associated B glycoprotein [Source:MGI Symbol;Acc:MGI:1927379]	5.12255e-20	1.19385e-17	1.38518	1.18525	4.6717	4.74378	5.02272	6.17582	6.19298
Kif1a	1	93015464	64704323	+	ENSMUSG00000071424	glutamate receptor, ionotropic, delta 2 [Source:MGI Symbol;Acc:MGI:95813]	5.38412e-20	1.23713e-17	2.40677	1.60625	2.11161	2.46839	1.89027	4.4805	4.64957
Bok	1	93685660	55713926	-	ENSMUSG00000022218	transglutaminase 1, K polypeptide [Source:MGI Symbol;Acc:MGI:98730]	8.71175e-20	1.97394e-17	-2.33186	-1.54803	4.63999	5.49674	5.08868	2.91948	2.60802
Tsn	1	118294778	30612847	-	ENSMUSG00000006313	uroplakin 1A [Source:MGI Symbol;Acc:MGI:98911]	1.24285e-19	2.77752e-17	2.08435	1.50486	3.30194	3.43362	2.69233	5.36426	5.1061
Ralb	1	119470305	12219645	+	ENSMUSG00000023827	1-acylglycerol-3-phosphate O-acyltransferase 4 (lysophosphatidic acid acyltransferase, delta) [Source:MGI Symbol;Acc:MGI:1915512]	1.57611e-19	3.47469e-17	1.38666	1.18135	4.87605	4.60485	4.55906	6.03084	6.06404
Slc35f5	1	125560595	104842603	-	ENSMUSG00000062369	ubiquitin specific peptidase 17-like B [Source:MGI Symbol;Acc:MGI:3051498]	2.03496e-19	4.42644e-17	-6.81253	-2.6726	4.32605	4.2659	4.2702	-3.42037	-2.07381
Dyrk3	1	131127455	99471273	-	ENSMUSG00000034403	praja ring finger ubiquitin ligase 1 [Source:MGI Symbol;Acc:MGI:1101765]	3.36289e-19	7.21871e-17	0.971352	0.893359	6.39416	6.30809	6.40252	7.3445	7.28887
Pm20d1	1	131797381	66089405	+	ENSMUSG00000075701	selenoprotein S [Source:MGI Symbol;Acc:MGI:95994]	3.57381e-19	7.57183e-17	1.09254	0.983929	5.77749	5.95054	5.87633	6.89024	6.99138
Nfasc	1	132564690	100970887	-	ENSMUSG00000004044	caveolae associated 1 [Source:MGI Symbol;Acc:MGI:1277968]	5.77193e-19	1.20722e-16	-1.608	-1.28999	5.69657	5.31448	5.78974	3.94595	4.01366
Lrrn2	1	132880273	116303056	+	ENSMUSG00000028698	phosphoinositide-3-kinase regulatory subunit 3 [Source:MGI Symbol;Acc:MGI:109277]	5.9435e-19	1.22737e-16	-1.24068	-1.08232	6.94903	6.76374	6.56776	5.5483	5.46017
Sox13	1	133382303	14900770	+	ENSMUSG00000027562	carbonic anhydrase 2 [Source:MGI Symbol;Acc:MGI:88269]	6.33535e-19	1.29194e-16	0.902191	0.838046	7.24511	7.19501	7.15176	8.13422	8.01763
Atp2b4	1	133699457	152004442	+	ENSMUSG00000025260	hydroxysteroid (17-beta) dehydrogenase 10 [Source:MGI Symbol;Acc:MGI:1333871]	6.55838e-19	1.32091e-16	0.84937	0.79535	7.39035	7.401	7.38376	8.17535	8.26084
Cyb5r1	1	134405559	101152370	+	ENSMUSG00000035275	ribonucleoprotein, PTB-binding 2 [Source:MGI Symbol;Acc:MGI:2443623]	9.16737e-19	1.82386e-16	-1.76905	-1.35978	5.13909	4.84866	5.16328	3.14949	3.3636
Klhl12	1	134455531	11312826	-	ENSMUSG00000031502	collagen, type IV, alpha 1 [Source:MGI Symbol;Acc:MGI:88454]	1.00363e-18	1.97269e-16	-1.44875	-1.20384	7.0271	6.54232	6.49968	5.33452	5.13239
Ptpn7	1	135132700	153037575	-	ENSMUSG00000047238	melanoma antigen, family H, 1 [Source:MGI Symbol;Acc:MGI:1922875]	1.26469e-18	2.45621e-16	1.36464	1.15946	4.70272	5.02639	4.74441	6.12073	6.23301
Nav1	1	135434580	62961179	+	ENSMUSG00000071847	adenomatosis polyposis coli down-regulated 1 [Source:MGI Symbol;Acc:MGI:3513977]	1.32783e-18	2.5485e-16	1.04132	0.943483	6.02096	6.16707	6.02693	7.05638	7.12995
Lad1	1	135818598	109661716	+	ENSMUSG00000097451	RNA imprinted and accumulated in nucleus [Source:MGI Symbol;Acc:MGI:1922995]	1.44159e-18	2.73466e-16	-1.25174	-1.08629	6.51095	6.53277	6.84923	5.43761	5.2896
Pla2g4a	1	149829618	46728395	-	ENSMUSG00000033022	cysteine dioxygenase 1, cytosolic [Source:MGI Symbol;Acc:MGI:105925]	1.53712e-18	2.88237e-16	-1.75149	-1.3443	5.7331	5.85086	6.46129	4.25206	4.30123
Gm47996	1	151210131	53757831	-	ENSMUSG00000054727	RIKEN cDNA 1700013H16 gene [Source:MGI Symbol;Acc:MGI:1922764]	1.7734e-18	3.28764e-16	-2.66151	-1.50173	7.65434	8.07842	8.37677	5.14568	5.58678
Ivns1abp	1	151344477	75506452	-	ENSMUSG00000026211	obscurin-like 1 [Source:MGI Symbol;Acc:MGI:2138628]	4.33259e-18	7.94179e-16	1.06348	0.956811	6.45738	6.13857	6.39765	7.29302	7.45432
Lamc2	1	153122756	104777470	-	ENSMUSG00000043073	ubiquitin specific peptidase 17-like E [Source:MGI Symbol;Acc:MGI:107697]	4.38297e-18	7.94487e-16	-5.61932	-2.08265	3.83743	3.59964	3.60486	-1.83541	-2.07381
Npl	1	153503015	98004695	-	ENSMUSG00000022483	collagen, type II, alpha 1 [Source:MGI Symbol;Acc:MGI:88452]	6.25362e-18	1.12112e-15	1.38964	1.16628	4.62062	4.30489	4.49968	5.91725	5.7675
BC034090	1	155212471	41385102	-	ENSMUSG00000025017	phosphoinositide-3-kinase adaptor protein 1 [Source:MGI Symbol;Acc:MGI:1933177]	6.45199e-18	1.14411e-15	-3.71563	-1.65554	3.49863	3.72952	3.45035	-1.09844	0.341231
Tdrd5	1	156255296	88287210	-	ENSMUSG00000103766	predicted gene, 38392 [Source:MGI Symbol;Acc:MGI:5613632]	8.77239e-18	1.53885e-15	1.33236	1.13146	4.62062	4.64593	4.96681	6.03701	6.08942
Ankrd45	1	161142691	20931555	-	ENSMUSG00000001128	complement factor properdin [Source:MGI Symbol;Acc:MGI:97545]	9.02329e-18	1.56602e-15	1.66268	1.30383	3.41117	3.38593	3.57065	5.08742	5.10942
BC055324	1	163945993	90816465	+	ENSMUSG00000096768	predicted gene, 47283 [Source:MGI Symbol;Acc:MGI:6096131]	1.23023e-17	2.11262e-15	1.50088	1.22317	4.20991	3.85743	3.9799	5.50741	5.48589
Sft2d2	1	165174337	147585198	+	ENSMUSG00000065999	zinc finger protein 985 [Source:MGI Symbol;Acc:MGI:3651986]	2.0644e-17	3.50819e-15	-1.40093	-1.16176	6.51095	7.08263	7.07857	5.50147	5.48589
Gpr161	1	165295789	88105304	+	ENSMUSG00000030062	ribophorin I [Source:MGI Symbol;Acc:MGI:98084]	2.14541e-17	3.60827e-15	0.726308	0.688795	8.87265	8.77478	8.83368	9.51	9.55129
Creg1	1	165763746	147307270	-	ENSMUSG00000029646	caudal type homeobox 2 [Source:MGI Symbol;Acc:MGI:88361]	2.61745e-17	4.31324e-15	2.1009	1.45015	3.36536	3.03027	2.60486	5.3445	4.82101
Dusp27	1	166098148	11449287	+	ENSMUSG00000031503	collagen, type IV, alpha 2 [Source:MGI Symbol;Acc:MGI:88455]	2.6011e-17	4.31324e-15	-1.36032	-1.13854	6.46102	5.99295	6.12253	4.88341	4.75486
Gpa33	1	166130238	14663002	+	ENSMUSG00000027555	carbonic anhydrase 13 [Source:MGI Symbol;Acc:MGI:1931322]	2.80241e-17	4.57185e-15	-1.82804	-1.35142	4.76872	4.95464	5.14402	2.86503	3.31851
Mael	1	166201201	103981284	-	ENSMUSG00000056537	ring finger protein, LIM domain interacting [Source:MGI Symbol;Acc:MGI:1342291]	3.25292e-17	5.25427e-15	1.01739	0.918479	7.69039	7.69874	7.45035	8.45307	8.75803
Tmco1	1	167308378	44735198	-	ENSMUSG00000048537	pleckstrin homology like domain, family B, member 1 [Source:MGI Symbol;Acc:MGI:2143230]	3.42004e-17	5.47005e-15	1.16127	1.01846	5.95549	6.28227	5.90864	7.23784	7.16221
Mgst3	1	167371966	113379711	+	ENSMUSG00000021763	cDNA sequence BC067074 [Source:MGI Symbol;Acc:MGI:3040697]	4.85235e-17	7.68556e-15	-1.93547	-1.37488	5.60428	4.90474	5.68168	3.22349	3.68108
Uap1	1	170141938	26933928	-	ENSMUSG00000014867	surfeit gene 4 [Source:MGI Symbol;Acc:MGI:98445]	7.1588e-17	1.12297e-14	0.747098	0.70509	8.35075	8.3311	8.27197	9.0406	9.04513
Fcgr3	1	171051174	181020904	-	ENSMUSG00000038776	epoxide hydrolase 1, microsomal [Source:MGI Symbol;Acc:MGI:95405]	9.18234e-17	1.41321e-14	0.94498	0.86234	6.30194	6.1741	6.16901	7.08841	7.18515
Vangl2	1	172000960	75956949	-	ENSMUSG00000034109	golgi integral membrane protein 4 [Source:MGI Symbol;Acc:MGI:1920374]	9.1735e-17	1.41321e-14	-1.78384	-1.32578	4.71495	4.56793	4.76977	2.82756	2.92619
Ncstn	1	172066013	134601125	-	ENSMUSG00000031266	galactosidase, alpha [Source:MGI Symbol;Acc:MGI:1347344]	9.47022e-17	1.4439e-14	1.03713	0.929825	5.78621	5.62297	5.86461	6.72811	6.81899
Copa	1	172082529	8239041	-	ENSMUSG00000041261	carbonic anhydrase 8 [Source:MGI Symbol;Acc:MGI:88253]	2.19326e-16	3.31304e-14	-2.48265	-1.45277	4.34191	4.14932	5.10471	1.82756	2.29543
Igsf8	1	172261641	4386870	+	ENSMUSG00000041124	Myb/SANT-like DNA-binding domain containing 4 with coiled-coils [Source:MGI Symbol;Acc:MGI:1925350]	2.23925e-16	3.32101e-14	-1.12009	-0.982882	6.69039	6.59964	6.7238	5.3211	5.70755
Pigm	1	172376546	10101746	-	ENSMUSG00000024665	fatty acid desaturase 2 [Source:MGI Symbol;Acc:MGI:1930079]	2.22082e-16	3.32101e-14	0.824105	0.766716	7.47186	7.26507	7.35975	8.166	8.17016
Pld5	1	175962306	20983862	+	ENSMUSG00000033107	ring finger protein 125 [Source:MGI Symbol;Acc:MGI:1914914]	3.19328e-16	4.69326e-14	1.11338	0.978743	5.59769	5.47695	5.44091	6.44845	6.73032
Desi2	1	178187417	83070293	-	ENSMUSG00000068327	T cell leukemia, homeobox 2 [Source:MGI Symbol;Acc:MGI:1350935]	5.4977e-16	8.00799e-14	-1.86175	-1.32796	5.0883	4.57326	5.02272	3.23784	2.78417
Sccpdh	1	179668210	32908875	+	ENSMUSG00000022800	forty-two-three domain containing 1 [Source:MGI Symbol;Acc:MGI:1917955]	6.46687e-16	9.33633e-14	-0.816593	-0.758675	7.82761	7.75262	7.88969	6.92946	7.03733
Psen2	1	180227004	74023918	-	ENSMUSG00000031392	interleukin-1 receptor-associated kinase 1 [Source:MGI Symbol;Acc:MGI:107420]	7.31207e-16	1.0464e-13	0.778062	0.727736	7.33697	7.2782	7.26842	8.05739	8.04254
Acbd3	1	180726043	30588726	-	ENSMUSG00000006307	lysine (K)-specific methyltransferase 2B [Source:MGI Symbol;Acc:MGI:109565]	7.83462e-16	1.11143e-13	0.834733	0.77312	8.23188	7.9273	8.13381	8.9267	8.89989
Ephx1	1	180976210	59492461	+	ENSMUSG00000022724	ribosomal oxygenase 2 [Source:MGI Symbol;Acc:MGI:1914264]	1.22114e-15	1.71738e-13	-1.45469	-1.16469	5.19689	5.47979	5.42504	4.01426	3.77586
Lbr	1	181815335	25604329	+	ENSMUSG00000024837	doublesex and mab-3 related transcription factor 1 [Source:MGI Symbol;Acc:MGI:1354733]	1.2574e-15	1.75327e-13	-2.74048	-1.46991	3.96576	3.44531	3.68168	0.901558	0.985087
Degs1	1	182275772	47813430	-	ENSMUSG00000025823	protein disulfide isomerase associated 4 [Source:MGI Symbol;Acc:MGI:104864]	1.30932e-15	1.81019e-13	0.735598	0.692052	8.81133	8.8767	8.73865	9.51756	9.52966
Capn2	1	182467260	100626568	-	ENSMUSG00000015668	PDZ domain containing 11 [Source:MGI Symbol;Acc:MGI:1919871]	1.59771e-15	2.19034e-13	0.899169	0.821543	6.43723	6.3413	6.2595	7.22439	7.22311
Disp1	1	183086266	54926126	-	ENSMUSG00000022203	embryonal Fyn-associated substrate [Source:MGI Symbol;Acc:MGI:105311]	2.08105e-15	2.82919e-13	-1.7542	-1.28154	5.06461	4.69568	4.7029	2.84642	3.22387
Mia3	1	183326725	71419196	+	ENSMUSG00000015214	myotubularin related protein 1 [Source:MGI Symbol;Acc:MGI:1858271]	2.17921e-15	2.93815e-13	1.23253	1.04587	4.50568	4.49111	4.43775	5.66444	5.71192
Mtarc2	1	184813068	70597290	+	ENSMUSG00000019139	myo-inositol 1-phosphate synthase A1 [Source:MGI Symbol;Acc:MGI:1919030]	2.24357e-15	3.00013e-13	-1.04495	-0.924364	7.12083	6.96482	6.90178	6.07349	5.77377
Mark1	1	184896789	20860519	+	ENSMUSG00000001127	Araf proto-oncogene, serine/threonine kinase [Source:MGI Symbol;Acc:MGI:88065]	2.27892e-15	3.02263e-13	0.889524	0.813464	7.00736	6.73071	6.88563	7.79456	7.69106
Slc30a10	1	185454848	145449756	+	ENSMUSG00000085101	pluripotency associated transcript 16 [Source:MGI Symbol;Acc:MGI:3651931]	2.70581e-15	3.54944e-13	-1.44442	-1.1528	5.78621	6.21733	6.47523	4.74454	4.69878
Gm37912	1	186964528	30880361	+	ENSMUSG00000040850	proteasome (prosome, macropain) activator subunit 4 [Source:MGI Symbol;Acc:MGI:2143994]	2.71963e-15	3.54944e-13	0.76196	0.712749	9.28384	9.19372	9.09672	9.85168	10.01
D1Pas1	1	186967416	36767679	-	ENSMUSG00000032116	STT3, subunit of the oligosaccharyltransferase complex, homolog A (S. cerevisiae) [Source:MGI Symbol;Acc:MGI:105124]	2.77771e-15	3.59648e-13	0.731164	0.687414	9.12369	8.95361	8.96241	9.67634	9.76894
Hhat	1	192496711	84105754	-	ENSMUSG00000018865	sulfotransferase family 4A, member 1 [Source:MGI Symbol;Acc:MGI:1888971]	2.84833e-15	3.63292e-13	-1.80903	-1.29768	4.44092	4.42185	4.63277	2.57963	2.75062
Irf6	1	193153111	7671390	-	ENSMUSG00000031146	proteolipid protein 2 [Source:MGI Symbol;Acc:MGI:1298382]	2.8504e-15	3.63292e-13	0.93133	0.844257	7.31605	6.9719	7.00787	8.02361	8.00345
Cd34	1	194938819	146198755	+	ENSMUSG00000066007	zinc finger protein 600 [Source:MGI Symbol;Acc:MGI:3705222]	3.68252e-15	4.65711e-13	-1.50859	-1.17919	5.68419	6.29524	6.40576	4.602	4.66316
Cr1l	1	195097382	112159057	-	ENSMUSG00000030772	dickkopf WNT signaling pathway inhibitor 3 [Source:MGI Symbol;Acc:MGI:1354952]	3.85342e-15	4.83575e-13	1.76739	1.29077	3.31806	3.09102	3.67095	4.87884	5.32992
Fam107b	2	3570488	127237022	+	ENSMUSG00000042388	DLG associated protein 3 [Source:MGI Symbol;Acc:MGI:3039563]	4.34634e-15	5.41269e-13	-1.48746	-1.17081	5.23135	5.27575	5.27729	3.46227	3.98509
Phyh	2	4919019	159389928	+	ENSMUSG00000067194	eukaryotic translation initiation factor 1A, X-linked [Source:MGI Symbol;Acc:MGI:1913485]	4.89409e-15	6.04865e-13	0.740258	0.694157	8.307	8.38289	8.24872	8.99933	9.06468
Ccdc3	2	5137776	152708670	+	ENSMUSG00000019188	histocompatibility 13 [Source:MGI Symbol;Acc:MGI:95886]	5.22845e-15	6.41331e-13	1.1466	0.989335	4.96063	5.03027	4.80454	6.07148	6.04859
Cdc123	2	5794294	67037457	-	ENSMUSG00000036390	growth arrest and DNA-damage-inducible 45 alpha [Source:MGI Symbol;Acc:MGI:107799]	5.65527e-15	6.88508e-13	1.13614	0.982487	4.96576	5.06854	5.00147	6.00589	6.23908
Nudt5	2	5845019	42832514	+	ENSMUSG00000019802	SEC63-like (S. cerevisiae) [Source:MGI Symbol;Acc:MGI:2155302]	5.8087e-15	7.01949e-13	0.886775	0.809324	6.70732	6.6281	6.51025	7.403	7.55555
Sec61a2	2	5870987	3399572	-	ENSMUSG00000047735	sterile alpha motif domain containing 9-like [Source:MGI Symbol;Acc:MGI:1343184]	6.04668e-15	7.25335e-13	1.46385	1.16322	4.31002	4.58387	4.04781	5.61855	5.91677
Gata3	2	9857078	18857073	+	ENSMUSG00000019851	PERP, TP53 apoptosis effector [Source:MGI Symbol;Acc:MGI:1929938]	7.23911e-15	8.62035e-13	1.12988	0.977581	6.60592	6.62938	6.13429	7.51184	7.64957
Pter	2	12924041	31563981	-	ENSMUSG00000025608	podocalyxin-like [Source:MGI Symbol;Acc:MGI:1351317]	8.36096e-15	9.88411e-13	1.08259	0.946314	5.82621	5.61005	5.42823	6.71406	6.66316
St8sia6	2	13651021	116299841	+	ENSMUSG00000111410	predicted gene, 49337 [Source:MGI Symbol;Acc:MGI:6121526]	9.10945e-15	1.06915e-12	-1.39964	-1.12424	5.29788	5.17761	5.06839	3.71918	3.80066
Dnajc1	2	18195654	127195728	-	ENSMUSG00000040415	deltex 3, E3 ubiquitin ligase [Source:MGI Symbol;Acc:MGI:2135752]	9.75722e-15	1.137e-12	-2.13833	-1.3592	4.13909	3.84866	4.2702	1.97195	1.89582
Etl4	2	19909780	70662513	+	ENSMUSG00000060600	enolase 3, beta muscle [Source:MGI Symbol;Acc:MGI:95395]	1.2962e-14	1.49973e-12	-2.17612	-1.35787	3.89229	4.246	4.20478	2.16459	1.66316
Psd4	2	24367580	89963508	-	ENSMUSG00000060671	ATPase, class I, type 8B, member 2 [Source:MGI Symbol;Acc:MGI:1859660]	1.49765e-14	1.72061e-12	0.856213	0.784066	7.52317	7.63194	7.37553	8.27355	8.42072
Rabl6	2	25583018	92460538	-	ENSMUSG00000049922	solute carrier family 35, member C1 [Source:MGI Symbol;Acc:MGI:2443301]	1.69605e-14	1.93492e-12	1.33438	1.09101	4.76284	4.57857	4.35975	6.03701	5.71844
Qsox2	2	26208637	61784147	-	ENSMUSG00000020086	macroH2A.2 histone [Source:MGI Symbol;Acc:MGI:3037658]	2.37811e-14	2.6942e-12	-1.77274	-1.25473	5.49863	4.66604	5.35975	3.34781	3.48078
Sec16a	2	26409431	45486395	-	ENSMUSG00000063804	lin-28 homolog B (C. elegans) [Source:MGI Symbol;Acc:MGI:3584032]	2.4489e-14	2.74936e-12	-2.32352	-1.37335	3.6591	3.85743	3.88099	1.53383	1.38562
Egfl7	2	26580014	94542143	-	ENSMUSG00000025151	melanoma antigen, family D, 1 [Source:MGI Symbol;Acc:MGI:1930187]	2.4605e-14	2.74936e-12	0.806206	0.744415	8.80026	8.44894	8.64344	9.39481	9.44436
Gm20532	2	26586639	119708260	+	ENSMUSG00000093930	3-hydroxy-3-methylglutaryl-Coenzyme A synthase 1 [Source:MGI Symbol;Acc:MGI:107592]	2.53094e-14	2.80883e-12	-0.69333	-0.652947	9.54002	9.35762	9.47888	8.70375	8.78314
Dipk1b	2	26628457	40917947	+	ENSMUSG00000049164	zinc finger protein 518A [Source:MGI Symbol;Acc:MGI:1919922]	2.69514e-14	2.97085e-12	-1.13183	-0.97075	6.4862	6.37681	6.47369	5.02671	5.51116
Surf4	2	26920040	127565793	+	ENSMUSG00000034324	transmembrane protein 132C [Source:MGI Symbol;Acc:MGI:2443061]	3.51932e-14	3.8533e-12	-2.02799	-1.31955	4.19253	4.09844	3.99718	1.86503	2.19921
Cacfd1	2	27009926	131938429	+	ENSMUSG00000079037	prion protein [Source:MGI Symbol;Acc:MGI:97769]	4.13154e-14	4.49347e-12	1.45926	1.14515	3.76872	3.62039	3.49968	5.01842	5.11602
Col5a1	2	27886425	77170636	-	ENSMUSG00000044033	coiled-coil domain containing 141 [Source:MGI Symbol;Acc:MGI:1919735]	4.56341e-14	4.93029e-12	-1.65792	-1.2164	4.59439	4.45689	4.68701	2.78908	2.99944
Setx	2	29124181	51478425	-	ENSMUSG00000026107	nucleic acid binding protein 1 [Source:MGI Symbol;Acc:MGI:1923258]	4.76037e-14	5.10925e-12	-1.47165	-1.14271	5.54388	5.01467	5.21589	3.75954	3.79244
Slc27a4	2	29802634	62112047	+	ENSMUSG00000113566	predicted gene, 40977 [Source:MGI Symbol;Acc:MGI:5623862]	5.25331e-14	5.60147e-12	-1.03855	-0.908827	6.11392	6.31448	6.25771	5.20168	5.14213
Pkn3	2	30077684	125003096	+	ENSMUSG00000030329	PILR alpha associated neural protein [Source:MGI Symbol;Acc:MGI:2441908]	5.40837e-14	5.71092e-12	-1.40333	-1.11108	6.03566	5.63577	5.51175	4.13422	4.47566
Lrrc8a	2	30237715	73682502	+	ENSMUSG00000019558	solute carrier family 6 (neurotransmitter transporter, creatine), member 8 [Source:MGI Symbol;Acc:MGI:2147834]	5.42597e-14	5.71092e-12	0.843856	0.771801	9.95113	9.91449	9.60363	10.6116	10.694
Gm28035	2	30240567	79193766	+	ENSMUSG00000071064	zinc finger protein 827 [Source:MGI Symbol;Acc:MGI:2444807]	5.74276e-14	6.0056e-12	-1.82208	-1.26199	4.56767	4.22582	4.64926	2.43761	2.81696
Dolk	2	30284231	11069691	-	ENSMUSG00000110103	zinc finger and SCAN domain containing 4, pseudogene 1 [Source:MGI Symbol;Acc:MGI:3645953]	6.38318e-14	6.63282e-12	-7.8613	-2.67159	4.48442	4.404	4.08868	-3.57237	-2.65877
Ier5l	2	30471537	87518266	+	ENSMUSG00000079034	predicted gene 8300 [Source:MGI Symbol;Acc:MGI:3643794]	6.63854e-14	6.85451e-12	-7.87642	-2.60777	4.01603	4.57857	4.38622	-3.57237	-2.65877
Ncs1	2	31245823	31445958	-	ENSMUSG00000000296	tumor protein D52-like 1 [Source:MGI Symbol;Acc:MGI:1298386]	7.43543e-14	7.62903e-12	-1.15057	-0.977018	6.04537	6.09659	6.35473	4.8323	5.14536
Aif1l	2	31950139	88491572	+	ENSMUSG00000030559	RAB38, member RAS oncogene family [Source:MGI Symbol;Acc:MGI:1919683]	8.83432e-14	9.00769e-12	-1.97127	-1.28902	4.00611	4.5572	4.33278	2.36099	2.29543
Fam78a	2	32050055	69289989	+	ENSMUSG00000024044	erythrocyte membrane protein band 4.1 like 3 [Source:MGI Symbol;Acc:MGI:103008]	8.97621e-14	9.09552e-12	-1.44416	-1.12643	5.03566	4.78113	4.95801	3.43761	3.48078
Dnm1	2	32308471	120573253	-	ENSMUSG00000025130	prolyl 4-hydroxylase, beta polypeptide [Source:MGI Symbol;Acc:MGI:97464]	1.02885e-13	1.03609e-11	0.610646	0.581491	10.1608	10.167	10.1599	10.7681	10.7327
Cdk9	2	32705784	54773110	+	ENSMUSG00000032291	cellular retinoic acid binding protein I [Source:MGI Symbol;Acc:MGI:88490]	1.04879e-13	1.04969e-11	-3.51544	-1.40478	3.11161	2.96684	3.18983	-0.0984421	-0.851414
Tor2a	2	32757234	57825159	-	ENSMUSG00000037788	vesicular, overexpressed in cancer, prosurvival protein 1 [Source:MGI Symbol;Acc:MGI:2141658]	1.42976e-13	1.42227e-11	-1.48596	-1.13995	4.69657	4.79489	4.83848	3.29388	3.24812
Stxbp1	2	32787602	88310888	+	ENSMUSG00000030560	cathepsin C [Source:MGI Symbol;Acc:MGI:109553]	1.5389e-13	1.52156e-11	-1.08532	-0.933837	6.47726	6.1741	6.59355	5.23068	5.3938
Slc2a8	2	32972990	35666163	-	ENSMUSG00000105662	predicted gene 6639 [Source:MGI Symbol;Acc:MGI:3779620]	1.56464e-13	1.53768e-11	1.82662	1.2626	2.82621	2.66104	2.38622	4.48652	4.38562
Garnl3	2	32986224	102252181	-	ENSMUSG00000051159	Cbp/p300-interacting transactivator with Glu/Asp-rich carboxy-terminal domain 1 [Source:MGI Symbol;Acc:MGI:108023]	1.65185e-13	1.61367e-11	1.13137	0.963569	5.00113	4.68587	4.87633	6.04111	5.8862
Hspa5	2	34771970	15259416	+	ENSMUSG00000031937	V-set and transmembrane domain containing 5 [Source:MGI Symbol;Acc:MGI:1916387]	1.66881e-13	1.62053e-11	1.53083	1.16303	3.30194	3.59964	3.46284	5.09138	4.84506
Dennd1a	2	37798991	65903266	+	ENSMUSG00000040204	PCNA clamp associated factor [Source:MGI Symbol;Acc:MGI:1915276]	1.81277e-13	1.73962e-11	-2.68766	-1.35501	3.52664	3.68094	3.20478	0.749555	0.800662
Kif5c	2	49619298	106203699	+	ENSMUSG00000062070	phosphoglycerate kinase 1 [Source:MGI Symbol;Acc:MGI:97555]	1.80409e-13	1.73962e-11	0.739622	0.688044	8.53443	8.27165	8.3298	9.08221	9.11519
Nmi	2	51948487	50887651	-	ENSMUSG00000048728	zinc finger protein 454 [Source:MGI Symbol;Acc:MGI:2679253]	2.02403e-13	1.931e-11	-1.83474	-1.2491	4.11161	4.36147	4.23422	2.36099	2.40732
Tanc1	2	59612042	101448591	+	ENSMUSG00000031311	non-POU-domain-containing, octamer binding protein [Source:MGI Symbol;Acc:MGI:1855692]	2.04818e-13	1.94267e-11	0.638451	0.604499	9.94271	9.89758	9.81827	10.4726	10.5329
Baz2b	2	59899363	128733200	+	ENSMUSG00000025809	integrin beta 1 (fibronectin receptor beta) [Source:MGI Symbol;Acc:MGI:96610]	2.18219e-13	2.05782e-11	0.673666	0.633946	8.52881	8.47589	8.52819	9.07648	9.24304
Cd302	2	60251993	119137983	+	ENSMUSG00000028645	solute carrier family 2 (facilitated glucose transporter), member 1 [Source:MGI Symbol;Acc:MGI:95755]	2.6388e-13	2.47411e-11	0.716308	0.668631	9.13227	8.88477	8.94944	9.72046	9.64872
Dpp4	2	62330073	57393036	-	ENSMUSG00000031134	RNA binding motif protein, X chromosome [Source:MGI Symbol;Acc:MGI:1343044]	3.08879e-13	2.87945e-11	1.21089	1.00602	4.53356	4.70056	4.47523	5.88569	5.63125
Fign	2	63971507	12617049	+	ENSMUSG00000031007	ATPase, H+ transporting, lysosomal accessory protein 2 [Source:MGI Symbol;Acc:MGI:1917745]	3.14663e-13	2.91671e-11	0.740739	0.687954	8.41773	8.17235	8.23103	8.92614	9.05998
Csrnp3	2	65845767	22867134	-	ENSMUSG00000059142	zinc finger protein 945 [Source:MGI Symbol;Acc:MGI:2445132]	3.27542e-13	3.01894e-11	-1.54828	-1.1531	4.90302	5.25929	5.58214	3.59086	3.80884
Spc25	2	69193895	28798846	+	ENSMUSG00000050192	eukaryotic translation initiation factor 5A2 [Source:MGI Symbol;Acc:MGI:1933735]	3.34308e-13	3.06399e-11	-1.23016	-1.01313	5.43723	5.401	5.49665	4.00589	4.35246
Mettl5	2	69871198	74671599	+	ENSMUSG00000001819	homeobox D13 [Source:MGI Symbol;Acc:MGI:96205]	3.38759e-13	3.08744e-11	-2.89951	-1.34614	3.30194	3.17761	3.41222	0.749555	-0.0738066
Ubr3	2	69897246	74273135	+	ENSMUSG00000008682	ribosomal protein L10 [Source:MGI Symbol;Acc:MGI:105943]	3.40845e-13	3.0892e-11	0.665561	0.626603	9.49332	9.47089	9.34338	10.1002	10.0603
Gad1	2	70553072	73459044	-	ENSMUSG00000031371	HAUS augmin-like complex, subunit 7 [Source:MGI Symbol;Acc:MGI:1920988]	3.43766e-13	3.09845e-11	0.817788	0.747668	6.24616	6.30489	6.29486	7.11296	7.04254
Gorasp2	2	70661576	125507993	-	ENSMUSG00000027204	fibrillin 1 [Source:MGI Symbol;Acc:MGI:95489]	3.59502e-13	3.22228e-11	-2.64881	-1.31992	3.92424	3.42185	3.54738	1.43761	0.341231
Hat1	2	71388958	116077961	-	ENSMUSG00000057948	unc-13 homolog D [Source:MGI Symbol;Acc:MGI:1917700]	3.61455e-13	3.22228e-11	-1.53819	-1.14967	4.70885	4.68093	4.98857	3.37405	3.09612
Gpr155	2	73341506	113501931	-	ENSMUSG00000045009	proline-rich transmembrane protein 3 [Source:MGI Symbol;Acc:MGI:2444810]	4.3061e-13	3.81792e-11	-1.28038	-1.03684	5.30599	5.66104	5.41222	4.14187	4.19298
Hoxd13	2	74668310	102644246	-	ENSMUSG00000034055	phosphorylase kinase alpha 1 [Source:MGI Symbol;Acc:MGI:97576]	4.82283e-13	4.25295e-11	1.00384	0.878439	5.60756	5.31766	5.44721	6.33117	6.54213
Hoxd11	2	74679557	64693054	-	ENSMUSG00000037852	carboxypeptidase E [Source:MGI Symbol;Acc:MGI:101932]	5.63636e-13	4.94363e-11	-2.07813	-1.27998	3.84857	3.72952	4.04781	1.82756	1.73355
Hoxd9	2	74697727	10196877	+	ENSMUSG00000010663	fatty acid desaturase 1 [Source:MGI Symbol;Acc:MGI:1923517]	5.92957e-13	5.17299e-11	0.753537	0.696881	7.84162	7.56056	7.78041	8.42434	8.49795
Hoxd8	2	74704615	142817662	-	ENSMUSG00000039477	trinucleotide repeat containing 18 [Source:MGI Symbol;Acc:MGI:3648294]	6.55846e-13	5.69121e-11	-0.702461	-0.655685	8.0086	7.95923	8.0504	7.21807	7.34123
Gm13657	2	75777188	20699880	+	ENSMUSG00000031065	cyclin-dependent kinase 16 [Source:MGI Symbol;Acc:MGI:97516]	7.37675e-13	6.36743e-11	0.707927	0.660135	8.04719	7.83152	7.90579	8.64134	8.58797
Fkbp7	2	76663044	72608425	+	ENSMUSG00000056666	retinol saturase (all trans retinol 13,14 reductase) [Source:MGI Symbol;Acc:MGI:1914692]	7.51105e-13	6.44923e-11	1.08156	0.925748	5.27742	4.89625	5.23786	6.11685	6.28228
Ttn	2	76703980	55209957	+	ENSMUSG00000027794	spermatogenesis and oogenesis specific basic helix-loop-helix 2 [Source:MGI Symbol;Acc:MGI:1921684]	7.71395e-13	6.58876e-11	-1.2209	-1.00172	6.1	5.94438	6.51625	4.86503	5.05204
Ccdc141	2	77009902	73359080	+	ENSMUSG00000031365	zinc finger protein 275 [Source:MGI Symbol;Acc:MGI:1350985]	8.45e-13	7.17986e-11	0.847511	0.767548	6.36536	6.09844	6.22508	7.06143	7.05118
Cwc22	2	77881159	73104438	+	ENSMUSG00000092622	KH domain containing 3, subcortical maternal complex member [Source:MGI Symbol;Acc:MGI:1914241]	8.54492e-13	7.22289e-11	-1.30176	-1.04097	6.067	5.84426	5.57065	4.69337	4.31851
Neurod1	2	79452521	28953713	-	ENSMUSG00000076431	SRY (sex determining region Y)-box 4 [Source:MGI Symbol;Acc:MGI:98366]	9.80716e-13	8.24711e-11	-1.92664	-1.24443	3.96576	3.89199	4.15176	2.10319	2.01366
Fam171b	2	83812636	74373218	-	ENSMUSG00000015290	ubiquitin-like 4A [Source:MGI Symbol;Acc:MGI:95049]	1.01804e-12	8.51707e-11	0.742373	0.687008	6.70732	6.68464	6.71469	7.44768	7.39584
Tfpi	2	84432855	148990555	-	ENSMUSG00000028184	adhesion G protein-coupled receptor L2 [Source:MGI Symbol;Acc:MGI:2139714]	1.10714e-12	9.21525e-11	-1.0601	-0.908983	5.64957	5.72233	5.76725	4.61855	4.64501
Clp1	2	84722104	7731064	+	ENSMUSG00000031149	PRA1 domain family 2 [Source:MGI Symbol;Acc:MGI:1859607]	1.13208e-12	9.375e-11	0.97096	0.853156	5.41866	5.29847	5.19358	6.25029	6.25711
Ube2l6	2	84798828	179899373	+	ENSMUSG00000000305	cadherin 4 [Source:MGI Symbol;Acc:MGI:99218]	1.13904e-12	9.38497e-11	0.843893	0.764081	6.11853	6.00484	6.23422	6.90606	6.97786
Smtnl1	2	84811176	36798807	+	ENSMUSG00000016319	solute carrier family 25 (mitochondrial carrier, adenine nucleotide translocator), member 5 [Source:MGI Symbol;Acc:MGI:1353496]	1.20879e-12	9.90967e-11	0.687704	0.642943	9.78765	9.7576	9.57371	10.3904	10.3588
Slc43a1	2	84838850	127122226	-	ENSMUSG00000030674	quinolinate phosphoribosyltransferase [Source:MGI Symbol;Acc:MGI:1914625]	1.2175e-12	9.93118e-11	-2.7155	-1.27707	3.93473	2.99891	4.07247	0.667093	1.24812
Slc43a3	2	84936579	106011906	-	ENSMUSG00000031232	magnesium transporter 1 [Source:MGI Symbol;Acc:MGI:1914325]	1.26314e-12	1.02522e-10	0.84137	0.761973	7.8042	7.45328	7.50195	8.31983	8.49889
Pramel7	2	87489087	71296243	+	ENSMUSG00000013584	aldehyde dehydrogenase family 1, subfamily A2 [Source:MGI Symbol;Acc:MGI:107928]	1.45817e-12	1.17765e-10	-1.04658	-0.899302	5.7361	5.80399	5.71077	4.65645	4.70755
Pramel6	2	87506565	132706420	+	ENSMUSG00000030946	phospholysine phosphohistidine inorganic pyrophosphate phosphatase [Source:MGI Symbol;Acc:MGI:1923679]	1.49982e-12	1.20532e-10	1.04075	0.8971	4.77457	4.90474	4.92679	5.85109	5.92807
Ptprj	2	90429754	61902690	-	ENSMUSG00000058056	palladin, cytoskeletal associated protein [Source:MGI Symbol;Acc:MGI:1919583]	1.56908e-12	1.25481e-10	-0.746118	-0.688757	7.48798	7.36379	7.38376	6.602	6.68331
Ptpmt1	2	90908716	71492849	-	ENSMUSG00000035776	CD99 antigen-like 2 [Source:MGI Symbol;Acc:MGI:2177151]	1.83931e-12	1.46373e-10	1.11544	0.941035	5.10698	4.73428	4.73415	5.96765	5.94856
Acp2	2	91202885	66441118	-	ENSMUSG00000074832	RIKEN cDNA 2410141K09 gene [Source:MGI Symbol;Acc:MGI:1924053]	1.91247e-12	1.51457e-10	-0.803133	-0.731922	6.88013	6.95566	6.88911	6.08147	6.08606
Atg13	2	91674618	122691432	+	ENSMUSG00000029468	purinergic receptor P2X, ligand-gated ion channel, 7 [Source:MGI Symbol;Acc:MGI:1339957]	2.28139e-12	1.798e-10	0.809365	0.736646	7.33993	7.17936	7.42185	7.95413	8.23794
Mdk	2	91929805	75454001	+	ENSMUSG00000031201	BRCA1/BRCA2-containing complex, subunit 3 [Source:MGI Symbol;Acc:MGI:2389572]	2.63358e-12	2.06559e-10	0.840292	0.75903	6.26707	6.01467	6.13038	6.90831	7.00301
Dgkz	2	91932824	141010770	-	ENSMUSG00000025492	interferon induced transmembrane protein 3 [Source:MGI Symbol;Acc:MGI:1913391]	2.67077e-12	2.08474e-10	0.743054	0.685597	7.93734	8.04186	7.78788	8.64235	8.65298
Cry2	2	92403646	44392369	+	ENSMUSG00000032115	hypoxia up-regulated 1 [Source:MGI Symbol;Acc:MGI:108030]	3.42508e-12	2.6608e-10	0.611582	0.578369	9.39606	9.45996	9.37118	9.96347	10.034
Slc35c1	2	92452764	98359305	+	ENSMUSG00000078302	forkhead box D1 [Source:MGI Symbol;Acc:MGI:1347463]	3.4627e-12	2.67728e-10	-1.87308	-1.20589	3.95549	4.70543	4.56487	2.55691	2.55068
Prdm11	2	92972018	5559538	-	ENSMUSG00000040464	GTP-binding protein 10 (putative) [Source:MGI Symbol;Acc:MGI:2385599]	3.60118e-12	2.77121e-10	-1.41423	-1.0775	4.93995	5.28553	5.45973	3.61305	3.97786
Tspan18	2	93201760	96184608	+	ENSMUSG00000041440	glycerol kinase 5 (putative) [Source:MGI Symbol;Acc:MGI:2443336]	3.73788e-12	2.8629e-10	0.883378	0.788758	6.19253	5.9005	6.03113	6.9773	6.82807
Cd82	2	93419111	92853420	+	ENSMUSG00000031740	matrix metallopeptidase 2 [Source:MGI Symbol;Acc:MGI:97009]	4.18425e-12	3.18981e-10	-1.79946	-1.18928	4.6271	4.12774	4.76473	2.38698	2.95594
Ext2	2	93661028	152342425	-	ENSMUSG00000041096	TSPY-like 2 [Source:MGI Symbol;Acc:MGI:106244]	4.38044e-12	3.32384e-10	0.890822	0.793456	6.79343	6.37528	6.5576	7.51479	7.38357
Gm13889	2	93955810	19699188	-	ENSMUSG00000002985	apolipoprotein E [Source:MGI Symbol;Acc:MGI:88057]	4.5893e-12	3.4662e-10	0.593828	0.56298	11.4327	11.2896	11.4364	11.9049	12.0101
Gm27027	2	93956817	103096002	+	ENSMUSG00000032548	solute carrier organic anion transporter family, member 2a1 [Source:MGI Symbol;Acc:MGI:1346021]	5.1055e-12	3.8383e-10	1.0994	0.925703	4.67795	4.56257	4.45035	5.68029	5.60333
Hsd17b12	2	94032689	98949017	+	ENSMUSG00000047694	Yip1 domain family, member 6 [Source:MGI Symbol;Acc:MGI:1925179]	5.18982e-12	3.88379e-10	0.791922	0.721373	6.31806	6.23258	6.15753	7.00064	7.01189
Ttc17	2	94300767	114458951	-	ENSMUSG00000021765	follistatin [Source:MGI Symbol;Acc:MGI:95586]	5.70252e-12	4.22868e-10	-1.47265	-1.09325	4.96063	5.67846	5.35975	3.7988	3.94114
Trim44	2	102300119	100516125	+	ENSMUSG00000031221	immunoglobulin (CD79A) binding protein 1 [Source:MGI Symbol;Acc:MGI:1346500]	5.69317e-12	4.22868e-10	0.669859	0.62585	7.52404	7.37452	7.43379	8.08594	8.09737
Fjx1	2	102449366	147060794	+	ENSMUSG00000067919	reduced expression 2 [Source:MGI Symbol;Acc:MGI:1328322]	6.13563e-12	4.52926e-10	-1.66341	-1.1498	4.47726	5.08357	5.31911	3.20899	3.41805
Cd44	2	102811141	130664659	-	ENSMUSG00000068290	DDRGK domain containing 1 [Source:MGI Symbol;Acc:MGI:1924256]	6.28416e-12	4.61801e-10	0.969894	0.84536	5.69348	5.93613	6.15753	6.84172	6.93742
Cstf3	2	104590523	104599026	+	ENSMUSG00000048371	pyruvate dehyrogenase phosphatase catalytic subunit 2 [Source:MGI Symbol;Acc:MGI:1918878]	6.71349e-12	4.91139e-10	-0.713443	-0.660131	7.59108	7.44821	7.49285	6.78786	6.76224
Ccdc73	2	104867805	104394257	+	ENSMUSG00000079012	serine (or cysteine) peptidase inhibitor, clade A, member 3M [Source:MGI Symbol;Acc:MGI:98378]	6.8941e-12	5.021e-10	2.26306	1.2685	1.91367	1.66104	0.99718	3.78908	3.82505
Wt1	2	105126529	58041736	+	ENSMUSG00000067860	zinc finger protein of the cerebellum 3 [Source:MGI Symbol;Acc:MGI:106676]	8.00307e-12	5.80276e-10	0.716657	0.662623	7.73909	7.9137	7.85516	8.43955	8.62113
Rcn1	2	105386291	20950608	-	ENSMUSG00000009406	ELK1, member of ETS oncogene family [Source:MGI Symbol;Acc:MGI:101833]	8.04272e-12	5.8057e-10	0.751006	0.689249	6.51446	6.38896	6.56196	7.21897	7.21621
Emc7	2	112454997	54445364	+	ENSMUSG00000000957	matrix metallopeptidase 14 (membrane- inserted) [Source:MGI Symbol;Acc:MGI:101900]	8.19943e-12	5.89275e-10	-1.87039	-1.18921	4.82056	3.99891	4.28434	2.48652	2.53106
Ryr3	2	112631355	38129967	+	ENSMUSG00000050197	reproductive homeobox 13 [Source:MGI Symbol;Acc:MGI:1920864]	9.46824e-12	6.77478e-10	-2.93303	-1.25883	3.25247	3.01467	2.87165	0.0390614	0.148586
Meis2	2	115863064	101012866	-	ENSMUSG00000032860	purinergic receptor P2Y, G-protein coupled 2 [Source:MGI Symbol;Acc:MGI:105107]	9.66027e-12	6.88199e-10	1.65388	1.15624	2.91367	3.13497	2.62723	4.41883	4.65411
Spred1	2	117121374	53159895	-	ENSMUSG00000015243	ATP-binding cassette, sub-family A (ABC1), member 1 [Source:MGI Symbol;Acc:MGI:99607]	9.88486e-12	7.01138e-10	0.886951	0.787819	6.53011	6.22243	6.14596	7.18511	7.15741
Rasgrp1	2	117279993	8368160	-	ENSMUSG00000040537	a disintegrin and metallopeptidase domain 22 [Source:MGI Symbol;Acc:MGI:1340046]	9.96564e-12	7.03808e-10	-1.74096	-1.1672	4.16606	3.99096	4.06429	2.25206	2.3636
Thbs1	2	118111876	76795554	-	ENSMUSG00000042808	glutathione peroxidase 2 [Source:MGI Symbol;Acc:MGI:106609]	1.19969e-11	8.43607e-10	-1.87785	-1.19095	3.99613	3.99096	3.76473	1.93718	2.09612
Ccdc9b	2	118754158	74429194	-	ENSMUSG00000031400	glucose-6-phosphate dehydrogenase X-linked [Source:MGI Symbol;Acc:MGI:105979]	1.23677e-11	8.62254e-10	0.682978	0.635035	7.70579	7.59571	7.50724	8.24852	8.28154
Ppp1r14d	2	119218119	151096543	-	ENSMUSG00000025264	TSR2 20S rRNA accumulation [Source:MGI Symbol;Acc:MGI:1916749]	1.23356e-11	8.62254e-10	0.845854	0.758287	6.58443	6.93819	6.74185	7.55476	7.62084
Spint1	2	119237362	32435737	+	ENSMUSG00000024381	bridging integrator 1 [Source:MGI Symbol;Acc:MGI:108092]	1.3257e-11	9.20316e-10	-1.44737	-1.07573	4.84301	5.01859	5.14402	3.17954	3.81696
Rpap1	2	119763304	62537044	-	ENSMUSG00000041729	coronin, actin binding protein, 2B [Source:MGI Symbol;Acc:MGI:2444283]	1.37693e-11	9.51831e-10	1.0409	0.885607	5.33003	4.93405	5.41543	6.25735	6.25412
Tyro3	2	119797733	103202137	-	ENSMUSG00000032553	signal recognition particle receptor, B subunit [Source:MGI Symbol;Acc:MGI:102964]	1.40316e-11	9.65868e-10	0.749991	0.687139	6.38845	6.46265	6.37305	7.13326	7.14051
Tmem87a	2	120355312	42592547	-	ENSMUSG00000092335	zinc finger protein 977 [Source:MGI Symbol;Acc:MGI:3645327]	1.43016e-11	9.80324e-10	-0.957756	-0.832417	5.85134	5.89199	5.85279	4.91502	4.85693
Pdia3	2	121413775	48279558	-	ENSMUSG00000028343	endoplasmic reticulum protein 44 [Source:MGI Symbol;Acc:MGI:1923549]	1.46936e-11	1.00298e-09	0.760584	0.695079	6.63999	6.52453	6.49361	7.20808	7.36983
Ell3	2	121439010	70477180	-	ENSMUSG00000073139	transmembrane protein 185A [Source:MGI Symbol;Acc:MGI:2448555]	1.55392e-11	1.05628e-09	0.897892	0.793592	5.70579	5.67599	5.48445	6.43138	6.56644
Serinc4	2	121439059	4104746	-	ENSMUSG00000001467	cytochrome P450, family 51 [Source:MGI Symbol;Acc:MGI:106040]	1.83659e-11	1.24324e-09	0.763082	0.696413	7.47186	7.37375	7.7173	8.21444	8.31923
Patl2	2	122120108	41756157	-	ENSMUSG00000036078	sigma non-opioid intracellular receptor 1 [Source:MGI Symbol;Acc:MGI:1195268]	1.87164e-11	1.26174e-09	0.707128	0.653304	6.8458	6.7319	6.75207	7.49102	7.43068
Sord	2	122234749	182517608	-	ENSMUSG00000026509	calpain 2 [Source:MGI Symbol;Acc:MGI:88264]	1.88574e-11	1.26601e-09	1.05644	0.893069	5.26083	4.96684	5.48751	6.20168	6.3636
Bloc1s6	2	122738503	73786897	-	ENSMUSG00000002010	isocitrate dehydrogenase 3 (NAD+), gamma [Source:MGI Symbol;Acc:MGI:1099463]	1.99455e-11	1.33357e-09	0.598836	0.565319	8.55583	8.5491	8.49399	9.13134	9.08733
Gm14002	2	125207529	81442815	-	ENSMUSG00000028402	multiple PDZ domain protein [Source:MGI Symbol;Acc:MGI:1343489]	2.04643e-11	1.36248e-09	-1.80299	-1.1683	3.96576	3.87481	3.96241	2.00589	2.19921
Dut	2	125247190	40990785	+	ENSMUSG00000031595	platelet-derived growth factor receptor-like [Source:MGI Symbol;Acc:MGI:1916047]	2.05449e-11	1.36248e-09	-4.06785	-1.26165	2.60756	2.9005	2.58214	-1.83541	-1.07381
Fbn1	2	125300594	49652739	+	ENSMUSG00000020357	FMS-like tyrosine kinase 4 [Source:MGI Symbol;Acc:MGI:95561]	2.25367e-11	1.48852e-09	-3.66355	-1.16682	3.21852	2.19155	3.27729	-0.250445	-1.33684
Eid1	2	125673095	54364756	+	ENSMUSG00000020333	acyl-CoA synthetase long-chain family member 6 [Source:MGI Symbol;Acc:MGI:894291]	2.32857e-11	1.53179e-09	-1.61891	-1.12259	4.22708	4.12774	4.48138	2.62402	2.66316
Slc27a2	2	126552407	17284770	+	ENSMUSG00000020571	protein disulfide isomerase associated 6 [Source:MGI Symbol;Acc:MGI:1919103]	2.55638e-11	1.67489e-09	0.651209	0.608139	9.6715	9.76578	9.55104	10.2504	10.3385
Hdc	2	126593667	52769340	+	ENSMUSG00000029186	phosphatidylinositol 4-kinase type 2 beta [Source:MGI Symbol;Acc:MGI:1914323]	2.60642e-11	1.70085e-09	-0.853185	-0.760039	6.74358	6.57459	6.55031	5.64572	5.84307
Slc20a1	2	129198764	7899269	-	ENSMUSG00000031157	polyglutamine binding protein 1 [Source:MGI Symbol;Acc:MGI:1859638]	2.71388e-11	1.76391e-09	0.802584	0.724538	6.47905	6.54775	6.32596	7.29816	7.16857
Sirpa	2	129592835	151364422	+	ENSMUSG00000023150	influenza virus NS1A binding protein [Source:MGI Symbol;Acc:MGI:2152389]	2.80282e-11	1.80468e-09	-0.989612	-0.848638	7.5092	7.401	7.81127	6.30755	6.79347
Ddrgk1	2	130653960	101466230	-	ENSMUSG00000034993	vesicle amine transport 1 [Source:MGI Symbol;Acc:MGI:1349450]	2.80189e-11	1.80468e-09	-0.810419	-0.72941	9.09562	8.62104	8.95829	8.05688	8.08228
Gfra4	2	131039632	56778316	-	ENSMUSG00000021938	paraspeckle protein 1 [Source:MGI Symbol;Acc:MGI:1913895]	2.80979e-11	1.80468e-09	-0.734116	-0.672908	7.47186	7.24014	7.40495	6.61718	6.61736
Mavs	2	131234063	60592698	-	ENSMUSG00000062949	ATPase, class VI, type 11C [Source:MGI Symbol;Acc:MGI:1859661]	2.83117e-11	1.81128e-09	0.84351	0.753711	6.13682	5.87265	6.09471	6.76078	6.94856
Prnp	2	131909928	72313733	+	ENSMUSG00000040483	XIAP associated factor 1 [Source:MGI Symbol;Acc:MGI:3772572]	2.8767e-11	1.83322e-09	1.10999	0.920635	4.25247	4.33031	4.25591	5.35442	5.38289
AU019990	2	132598195	55833943	+	ENSMUSG00000023411	nuclear factor of activated T cells, cytoplasmic, calcineurin dependent 4 [Source:MGI Symbol;Acc:MGI:1920431]	3.07892e-11	1.95445e-09	-1.17869	-0.953417	5.0883	4.99891	5.17092	3.88341	3.88813
Mcm8	2	132816141	61240695	+	ENSMUSG00000048279	sacsin [Source:MGI Symbol;Acc:MGI:1354724]	3.12408e-11	1.97544e-09	0.833199	0.746043	5.96831	5.71993	5.80699	6.62266	6.66429
Lrrn4	2	132868305	49838613	+	ENSMUSG00000020363	glutamine fructose-6-phosphate transaminase 2 [Source:MGI Symbol;Acc:MGI:1338883]	3.15933e-11	1.99001e-09	0.742134	0.679112	6.21207	6.22413	6.24511	6.92946	6.9642
Tmx4	2	134594185	135138382	+	ENSMUSG00000005373	MLX interacting protein-like [Source:MGI Symbol;Acc:MGI:1927999]	3.61334e-11	2.25984e-09	-1.70323	-1.13035	5.05982	4.246	4.5415	3.05536	2.78417
Dstn	2	143915320	61786702	-	ENSMUSG00000033032	actin filament associated protein 1-like 1 [Source:MGI Symbol;Acc:MGI:2147199]	3.61541e-11	2.25984e-09	0.959153	0.830133	5.24827	5.54368	5.42823	6.43916	6.2586
Rrbp1	2	143947395	87877859	+	ENSMUSG00000072905	predicted gene 2016 [Source:MGI Symbol;Acc:MGI:3780185]	3.69991e-11	2.30383e-09	-9.73345	-2.16273	3.45556	4.05335	3.73415	-3.57237	-3.81077
Snx5	2	144250123	129403090	-	ENSMUSG00000108713	predicted gene, 33027 [Source:MGI Symbol;Acc:MGI:5592186]	3.80136e-11	2.358e-09	-2.56481	-1.21458	3.26915	3.20536	3.06429	0.827557	0.341231
Syndig1	2	149829211	72917291	+	ENSMUSG00000036030	protogenin [Source:MGI Symbol;Acc:MGI:2444710]	3.91165e-11	2.41722e-09	-1.25777	-0.987872	5.36148	4.93819	5.17472	3.98902	3.77586
Apmap	2	150583080	72958514	+	ENSMUSG00000031349	NAD(P) dependent steroid dehydrogenase-like [Source:MGI Symbol;Acc:MGI:1099438]	4.02615e-11	2.47859e-09	0.878739	0.776778	6.89633	6.45111	6.55469	7.55977	7.43729
Slc52a3	2	151996511	27204469	-	ENSMUSG00000044857	LEM domain containing 2 [Source:MGI Symbol;Acc:MGI:2385045]	4.19915e-11	2.57537e-09	0.722922	0.663727	6.63999	6.62425	6.8131	7.38618	7.40395
Srxn1	2	152105516	92608428	+	ENSMUSG00000032374	procollagen lysine, 2-oxoglutarate 5- dioxygenase 2 [Source:MGI Symbol;Acc:MGI:1347007]	4.43112e-11	2.70746e-09	-0.733459	-0.671291	7.265	7.19761	7.29573	6.3902	6.59508
Tcf15	2	152143561	118981697	+	ENSMUSG00000022136	DnaJ heat shock protein family (Hsp40) member C3 [Source:MGI Symbol;Acc:MGI:107373]	4.67618e-11	2.84578e-09	0.732266	0.670623	6.84441	6.76724	6.9075	7.43294	7.65808
H13	2	152669461	157492287	-	ENSMUSG00000071708	spermine synthase [Source:MGI Symbol;Acc:MGI:109490]	4.69238e-11	2.84578e-09	0.894102	0.786483	5.81489	5.80852	5.53855	6.64303	6.5519
Mcts2	2	152687035	11010547	+	ENSMUSG00000054272	zinc finger and SCAN domain containing 4C [Source:MGI Symbol;Acc:MGI:2685243]	5.07862e-11	3.06862e-09	-9.66701	-2.12622	3.79199	3.90896	3.35975	-3.57237	-3.81077
Cox4i2	2	152754173	10714624	-	ENSMUSG00000022246	retinoic acid induced 14 [Source:MGI Symbol;Acc:MGI:1922896]	5.26247e-11	3.16797e-09	-0.736819	-0.673363	7.51183	7.30248	7.53264	6.62402	6.75592
Tm9sf4	2	153161303	121593824	-	ENSMUSG00000029455	aldehyde dehydrogenase 2, mitochondrial [Source:MGI Symbol;Acc:MGI:99600]	6.12082e-11	3.6577e-09	-0.600506	-0.564939	9.20721	9.03632	9.09672	8.50778	8.47437
Tspyl3	2	153222370	127190083	-	ENSMUSG00000019467	Rho guanine nucleotide exchange factor (GEF) 25 [Source:MGI Symbol;Acc:MGI:1277173]	6.10164e-11	3.6577e-09	-1.36096	-1.02647	4.66541	4.59964	4.63829	3.37405	3.12259
Commd7	2	153616933	33585582	+	ENSMUSG00000009628	testis expressed gene 15 [Source:MGI Symbol;Acc:MGI:1934816]	6.37947e-11	3.79834e-09	-1.78226	-1.13707	4.41117	4.66104	4.21219	2.10319	3.01366
Bpifb5	2	154223742	43210369	-	ENSMUSG00000032015	POU domain, class 2, transcription factor 3 [Source:MGI Symbol;Acc:MGI:102565]	6.45565e-11	3.82972e-09	-2.30155	-1.1939	3.41117	3.54639	3.17472	0.901558	1.19921
Pxmp4	2	154585758	161258213	+	ENSMUSG00000000037	Scm polycomb group protein like 2 [Source:MGI Symbol;Acc:MGI:1340042]	6.49311e-11	3.838e-09	-2.06356	-1.17637	3.99613	3.50234	3.52373	1.53383	1.66316
Eif2s2	2	154871410	99863462	-	ENSMUSG00000035227	signal peptidase complex subunit 2 homolog (S. cerevisiae) [Source:MGI Symbol;Acc:MGI:1913874]	6.83773e-11	4.0271e-09	0.722228	0.662001	7.61084	7.41592	7.70158	8.17722	8.37465
Ggt7	2	155490379	106685927	-	ENSMUSG00000040813	testis expressed gene 264 [Source:MGI Symbol;Acc:MGI:1096570]	7.59167e-11	4.45505e-09	0.729375	0.667148	6.38271	6.34286	6.27552	7.01217	7.06915
Acss2	2	155517948	153741920	+	ENSMUSG00000086316	negative regulator of P-body association [Source:MGI Symbol;Acc:MGI:1917373]	8.0492e-11	4.70662e-09	1.17987	0.949138	4.14813	4.12047	3.88099	5.16459	5.25711
Myh7b	2	155611212	79090378	+	ENSMUSG00000024084	glutaminyl-peptide cyclotransferase (glutaminyl cyclase) [Source:MGI Symbol;Acc:MGI:1917786]	8.39669e-11	4.89227e-09	1.02249	0.864031	5.06938	4.70543	5.11266	5.90156	6.03472
Edem2	2	155701677	117759737	+	ENSMUSG00000041992	Rap guanine nucleotide exchange factor (GEF) 5 [Source:MGI Symbol;Acc:MGI:2444365]	8.53058e-11	4.95259e-09	-1.47693	-1.06282	4.47726	4.29201	4.55906	2.76945	3.09612
Ergic3	2	156008045	147391004	+	ENSMUSG00000078497	zinc finger protein 978 [Source:MGI Symbol;Acc:MGI:3701123]	8.63678e-11	4.99647e-09	-1.04324	-0.873466	6.13682	6.61005	6.63553	5.35112	5.47566
2900097C17Rik	2	156388065	49070929	+	ENSMUSG00000029816	glycoprotein (transmembrane) nmb [Source:MGI Symbol;Acc:MGI:1934765]	9.09954e-11	5.22711e-09	1.06074	0.885437	5.42983	4.98697	4.9132	6.12459	6.19921
Epb41l1	2	156420909	130985660	+	ENSMUSG00000006205	HtrA serine peptidase 1 [Source:MGI Symbol;Acc:MGI:1929076]	9.07502e-11	5.22711e-09	0.659851	0.612678	7.46192	7.60094	7.50195	8.10906	8.2116
Rab5if	2	156863128	121283744	+	ENSMUSG00000025555	FERM, RhoGEF (Arhgef) and pleckstrin domain protein 1 (chondrocyte-derived) [Source:MGI Symbol;Acc:MGI:2446173]	9.75103e-11	5.5817e-09	0.919543	0.799874	5.86512	5.41592	5.74185	6.55117	6.60685
Rpn2	2	157279017	34632308	+	ENSMUSG00000029106	adducin 1 (alpha) [Source:MGI Symbol;Acc:MGI:87918]	9.90942e-11	5.65253e-09	-0.630698	-0.588867	9.03718	8.79632	8.95884	8.24497	8.31349
Tgm2	2	158116402	67057158	+	ENSMUSG00000037736	LIM and calponin homology domains 1 [Source:MGI Symbol;Acc:MGI:1924819]	1.08889e-10	6.18959e-09	-1.77015	-1.12929	3.84857	4.06097	3.85279	2.25206	2.01366
Ppp1r16b	2	158665398	145246870	-	ENSMUSG00000028599	tumor necrosis factor receptor superfamily, member 1b [Source:MGI Symbol;Acc:MGI:1314883]	1.11783e-10	6.33204e-09	-1.84528	-1.1325	4.79199	3.80399	4.46905	2.41252	2.64501
Lpin3	2	160880670	74373349	-	ENSMUSG00000032806	solute carrier family 10 (sodium/bile acid cotransporter family), member 3 [Source:MGI Symbol;Acc:MGI:95048]	1.12576e-10	6.35487e-09	1.14022	0.926459	3.98608	4.13497	4.15176	5.24497	5.18043
Emilin3	2	160906437	24160792	+	ENSMUSG00000028986	kelch-like 7 [Source:MGI Symbol;Acc:MGI:1196453]	1.25052e-10	7.03479e-09	-1.90568	-1.14093	4.06461	4.21221	3.66015	2.33452	1.7675
Ptprtos	2	162390813	132940005	+	ENSMUSG00000026443	leucine rich repeat protein 2, neuronal [Source:MGI Symbol;Acc:MGI:106037]	1.68899e-10	9.46877e-09	1.23216	0.967121	3.69657	3.90896	3.69233	4.95032	5.01366
Spint5	2	164715305	17372844	-	ENSMUSG00000038843	glucosaminyl (N-acetyl) transferase 1, core 2 [Source:MGI Symbol;Acc:MGI:95676]	1.76522e-10	9.86229e-09	-1.47436	-1.04979	4.6717	4.29201	4.75968	3.25205	2.91109
Pltp	2	164839518	13794064	-	ENSMUSG00000003418	ST8 alpha-N-acetyl-neuraminide alpha-2,8- sialyltransferase 6 [Source:MGI Symbol;Acc:MGI:2386797]	1.77869e-10	9.89659e-09	-2.31544	-1.15187	4.05502	3.12047	3.46284	1.03906	1.42869
Eya2	2	165595032	48594504	-	ENSMUSG00000036916	zinc finger protein 280C [Source:MGI Symbol;Acc:MGI:2387585]	1.7835e-10	9.89659e-09	0.926661	0.80139	6.08123	5.65098	5.71077	6.80484	6.64615
Sulf2	2	166073089	155340754	-	ENSMUSG00000025289	peroxiredoxin 4 [Source:MGI Symbol;Acc:MGI:1859815]	1.89336e-10	1.04706e-08	0.949153	0.815372	6.94385	7.47908	7.56124	8.27616	8.28667
Zfp217	2	170108643	93075505	+	ENSMUSG00000096879	TD and POZ domain containing 8 [Source:MGI Symbol;Acc:MGI:3645677]	2.02569e-10	1.11645e-08	-5.93016	-1.30848	2.63356	3.5572	2.46284	-3.57237	-2.07381
Tfap2c	2	172549593	100727214	+	ENSMUSG00000034311	kinesin family member 4 [Source:MGI Symbol;Acc:MGI:108389]	2.10455e-10	1.15601e-08	0.70859	0.648669	7.63034	7.35297	7.35641	8.16694	8.1061
Gnas	2	174284320	147554081	-	ENSMUSG00000031290	leucine-rich repeats and calponin homology (CH) domain containing 2 [Source:MGI Symbol;Acc:MGI:2147870]	2.60002e-10	1.42338e-08	1.14958	0.924302	4.44826	4.66104	4.21219	5.44382	5.70755
Ctsz	2	174427493	11134650	-	ENSMUSG00000022498	thioredoxin domain containing 11 [Source:MGI Symbol;Acc:MGI:1923620]	2.64357e-10	1.44238e-08	0.806239	0.719329	5.57775	5.48263	5.63277	6.33452	6.36221
Cdh4	2	179442431	71839757	+	ENSMUSG00000073131	VMA21 vacuolar H+-ATPase homolog (S. cerevisiae) [Source:MGI Symbol;Acc:MGI:1914298]	2.69916e-10	1.4678e-08	0.840108	0.742608	5.5092	5.43363	5.38622	6.31603	6.20387
Tcfl5	2	180621956	153186447	-	ENSMUSG00000026479	laminin, gamma 2 [Source:MGI Symbol;Acc:MGI:99913]	3.57492e-10	1.93758e-08	-1.18551	-0.934323	5.05982	4.8265	5.16328	3.88341	3.74211
Arfgap1	2	180967225	74261548	+	ENSMUSG00000001964	emerin [Source:MGI Symbol;Acc:MGI:108117]	3.64401e-10	1.96849e-08	0.681033	0.626146	7.53097	7.59702	7.35222	8.13853	8.17412
Zbtb46	2	181387762	34777547	+	ENSMUSG00000026864	heat shock protein 5 [Source:MGI Symbol;Acc:MGI:95835]	3.65995e-10	1.97057e-08	0.669107	0.616905	10.5349	10.8212	10.5702	11.271	11.3206
Rgs19	2	181688419	31329644	+	ENSMUSG00000002900	laminin B1 [Source:MGI Symbol;Acc:MGI:96743]	3.71414e-10	1.99317e-08	-1.21212	-0.944993	6.01108	5.57326	5.54444	4.18696	4.73355
Snx16	3	10417817	94157964	-	ENSMUSG00000027195	hydroxysteroid (17-beta) dehydrogenase 12 [Source:MGI Symbol;Acc:MGI:1926967]	4.01451e-10	2.1473e-08	0.617257	0.575577	7.40646	7.37222	7.49513	7.96387	8.07382
Car13	3	14641727	95323599	+	ENSMUSG00000015714	ceramide synthase 2 [Source:MGI Symbol;Acc:MGI:1924143]	4.08783e-10	2.17228e-08	0.69488	0.636446	6.8706	6.76607	6.66961	7.48125	7.40328
Car2	3	14886273	112929776	-	ENSMUSG00000002799	jagged 2 [Source:MGI Symbol;Acc:MGI:1098270]	4.07711e-10	2.17228e-08	-0.951559	-0.810771	5.70272	5.50513	5.61888	4.63491	4.63585
Cyp7b1	3	18071950	38465303	+	ENSMUSG00000024425	Nedd4 family interacting protein 1 [Source:MGI Symbol;Acc:MGI:1929601]	4.41249e-10	2.33719e-08	0.683118	0.627252	6.93604	6.7742	7.03427	7.58033	7.57545
Dnajc5b	3	19508595	101870788	-	ENSMUSG00000001827	folate receptor 1 (adult) [Source:MGI Symbol;Acc:MGI:95568]	4.56089e-10	2.40797e-08	0.680646	0.625289	7.17935	7.35065	7.19451	7.83052	7.97241
Eif5a2	3	28781276	13709388	+	ENSMUSG00000031925	mastermind like transcriptional coactivator 2 [Source:MGI Symbol;Acc:MGI:2389460]	4.63012e-10	2.43664e-08	-1.94101	-1.12311	3.51271	3.5572	3.60486	1.38698	1.7675
Lrrc34	3	30624267	119249527	+	ENSMUSG00000027315	serine protease inhibitor, Kunitz type 1 [Source:MGI Symbol;Acc:MGI:1338033]	4.83749e-10	2.53758e-08	-0.886295	-0.769308	6.92687	6.65978	7.1176	5.87425	6.11931
Lrrc31	3	30679058	78472059	+	ENSMUSG00000020829	solute carrier family 46, member 1 [Source:MGI Symbol;Acc:MGI:1098733]	4.99492e-10	2.61177e-08	0.992825	0.835274	4.68419	4.48546	4.50573	5.50444	5.55312
Sec62	3	30792875	73790830	+	ENSMUSG00000002014	signal sequence receptor, delta [Source:MGI Symbol;Acc:MGI:1099464]	5.05325e-10	2.63383e-08	0.780762	0.699046	7.49332	7.71993	7.96131	8.51295	8.47886
Sox2	3	34650405	100552718	-	ENSMUSG00000021638	occludin [Source:MGI Symbol;Acc:MGI:106183]	5.20393e-10	2.70372e-08	-1.5214	-1.04686	4.56091	4.13497	4.48751	2.57963	3.0827
Gm6639	3	35597152	75479307	-	ENSMUSG00000032997	chondroitin polymerizing factor [Source:MGI Symbol;Acc:MGI:106576]	5.27244e-10	2.73062e-08	0.724268	0.657843	6.17272	6.19847	6.08666	6.82518	6.88523
4932438A13Rik	3	36863104	91128944	+	ENSMUSG00000026305	leucine rich repeat (in FLII) interacting protein 1 [Source:MGI Symbol;Acc:MGI:1342770]	5.3969e-10	2.78623e-08	-1.13736	-0.907636	5.74208	5.23258	5.38622	4.37405	4.23605
Slc25a31	3	40708855	103419880	+	ENSMUSG00000058976	ubiquitin specific peptidase 17-like C [Source:MGI Symbol;Acc:MGI:107698]	5.62892e-10	2.89685e-08	-9.17372	-1.77241	3.28564	3.38593	2.92679	-3.57237	-3.81077
Pgrmc2	3	41066326	122498761	-	ENSMUSG00000040649	ribosomal modification protein rimK-like family member B [Source:MGI Symbol;Acc:MGI:1918325]	5.97315e-10	3.05473e-08	-0.742263	-0.670249	6.69348	6.60745	6.64926	5.7988	5.96511
Jade1	3	41555731	74320149	+	ENSMUSG00000001962	family with sequence similarity 50, member A [Source:MGI Symbol;Acc:MGI:1351626]	5.96521e-10	3.05473e-08	0.60982	0.5688	8.06461	7.90156	7.86931	8.52763	8.5406
Pabpc4l	3	46442197	101823858	+	ENSMUSG00000029330	CDP-diacylglycerol synthase 1 [Source:MGI Symbol;Acc:MGI:1921846]	6.39138e-10	3.25841e-08	1.47187	1.04	2.95549	3.06097	2.75461	4.30073	4.45497
1700018B24Rik	3	48605732	93957201	-	ENSMUSG00000087006	predicted gene 13889 [Source:MGI Symbol;Acc:MGI:3652053]	6.69434e-10	3.40223e-08	1.29873	0.979766	3.52664	3.2593	3.49968	4.61305	4.79244
Mgarp	3	51388412	163958661	-	ENSMUSG00000031370	zinc finger (CCCH type), RNA binding motif and serine/arginine rich 2 [Source:MGI Symbol;Acc:MGI:103287]	6.89067e-10	3.49113e-08	0.63576	0.589258	8.08359	8.16044	7.95801	8.62129	8.74398
Alg5	3	54735539	83884305	-	ENSMUSG00000070462	talin rod domain containing 1 [Source:MGI Symbol;Acc:MGI:1891420]	6.93759e-10	3.50402e-08	0.702088	0.640464	6.47006	6.41295	6.54444	7.06042	7.24511
Rfxap	3	54803115	120661175	-	ENSMUSG00000042988	notum palmitoleoyl-protein carboxylesterase [Source:MGI Symbol;Acc:MGI:1924833]	7.36844e-10	3.71015e-08	0.73381	0.663861	7.0185	7.16	6.84446	7.69532	7.75644
Spg20	3	55112108	133801041	-	ENSMUSG00000026463	ATPase, Ca++ transporting, plasma membrane 4 [Source:MGI Symbol;Acc:MGI:88111]	7.50411e-10	3.76031e-08	0.80458	0.714084	6.45738	6.23258	6.06634	7.01946	7.06318
Sohlh2	3	55182028	17176888	-	ENSMUSG00000051726	potassium voltage-gated channel, subfamily F, member 1 [Source:MGI Symbol;Acc:MGI:2687399]	7.51417e-10	3.76031e-08	1.0912	0.886008	4.8869	5.38896	4.85753	6.03496	6.23756
Serp1	3	58519817	96168552	+	ENSMUSG00000031207	moesin [Source:MGI Symbol;Acc:MGI:97167]	7.58006e-10	3.78169e-08	0.588052	0.550666	8.75509	8.61426	8.55177	9.1814	9.23396
Med12l	3	59005825	37425055	+	ENSMUSG00000050248	EvC ciliary complex subunit 2 [Source:MGI Symbol;Acc:MGI:1915775]	7.63817e-10	3.79906e-08	-2.31915	-1.12738	3.07413	3.07607	3.27729	0.57963	0.985087
Mme	3	63241537	134362639	+	ENSMUSG00000031262	centromere protein I [Source:MGI Symbol;Acc:MGI:2147897]	8.16193e-10	4.04723e-08	0.706169	0.643041	6.21852	6.19674	6.16901	6.81564	6.93835
Plch1	3	63696234	126015359	+	ENSMUSG00000020105	leucine-rich repeats and immunoglobulin-like domains 3 [Source:MGI Symbol;Acc:MGI:2443955]	8.41203e-10	4.1586e-08	0.753326	0.677534	6.21852	5.98896	6.00147	6.77069	6.83308
Slc33a1	3	63933507	46211284	-	ENSMUSG00000031633	solute carrier family 25 (mitochondrial carrier, adenine nucleotide translocator), member 4 [Source:MGI Symbol;Acc:MGI:1353495]	8.68407e-10	4.28012e-08	0.576066	0.540587	8.00798	7.84481	7.95414	8.48727	8.49193
Ssr3	3	65379655	48432930	-	ENSMUSG00000040694	apolipoprotein B mRNA editing enzyme, catalytic polypeptide 2 [Source:MGI Symbol;Acc:MGI:1343178]	8.82392e-10	4.33594e-08	0.766649	0.686882	5.97595	5.72952	5.89027	6.58104	6.63929
1110032F04Rik	3	68869586	106891979	-	ENSMUSG00000032575	mesencephalic astrocyte-derived neurotrophic factor [Source:MGI Symbol;Acc:MGI:1922090]	9.12403e-10	4.46995e-08	0.763216	0.684415	8.02404	8.40923	8.14014	8.8382	9.04189
Platr10	3	75647446	125286042	-	ENSMUSG00000067702	tubulin, alpha 3A [Source:MGI Symbol;Acc:MGI:1095406]	9.45586e-10	4.61865e-08	-0.831171	-0.730182	7.13909	7.37681	7.56704	6.39981	6.62779
Golim4	3	75875084	119894785	-	ENSMUSG00000096284	2-cell-stage, variable group, member 1 [Source:MGI Symbol;Acc:MGI:1933437]	9.99731e-10	4.86854e-08	-9.06753	-1.65015	2.7331	3.37375	3.12842	-3.57237	-3.81077
4930579G24Rik	3	79629079	74700208	+	ENSMUSG00000043342	homeobox D9 [Source:MGI Symbol;Acc:MGI:96210]	1.02244e-09	4.96434e-08	-1.57551	-1.04788	4.14813	3.89199	4.42504	2.51037	2.62663
Tmem144	3	79812564	74998031	-	ENSMUSG00000075602	lymphocyte antigen 6 complex, locus A [Source:MGI Symbol;Acc:MGI:107527]	1.05616e-09	5.11284e-08	1.53157	1.04843	3.84857	3.68094	3.04781	5.33785	4.74637
Gask1b	3	79884533	90225702	+	ENSMUSG00000070902	zinc finger protein 352 [Source:MGI Symbol;Acc:MGI:2387418]	1.10602e-09	5.33836e-08	-4.43685	-1.08857	2.47006	2.88343	1.96241	-2.42037	-1.65877
Sfrp2	3	83766321	141493427	+	ENSMUSG00000025511	tetraspanin 4 [Source:MGI Symbol;Acc:MGI:1928097]	1.12424e-09	5.41028e-08	-1.21736	-0.935566	4.84301	5.18111	5.40576	3.87425	3.97059
Tmem131l	3	83897655	10882001	-	ENSMUSG00000034659	transmembrane protein 109 [Source:MGI Symbol;Acc:MGI:1915789]	1.1318e-09	5.43065e-08	0.82202	0.724134	5.83183	5.6834	5.62445	6.61855	6.40193
Kirrel	3	87078593	117883487	-	ENSMUSG00000028541	UDP-Gal:betaGlcNAc beta 1,4- galactosyltransferase, polypeptide 2 [Source:MGI Symbol;Acc:MGI:1858493]	1.1486e-09	5.47902e-08	-2.16793	-1.10522	3.25247	3.10582	3.76473	1.22349	1.19921
Bcan	3	87987531	87936629	+	ENSMUSG00000030060	5-hydroxymethylcytosine (hmC) binding, ES cell specific [Source:MGI Symbol;Acc:MGI:1914053]	1.14857e-09	5.47902e-08	0.661417	0.608088	6.79775	6.94232	6.8204	7.50741	7.4827
Rhbg	3	88242874	95587735	-	ENSMUSG00000000120	nerve growth factor receptor (TNFR superfamily, member 16) [Source:MGI Symbol;Acc:MGI:97323]	1.24848e-09	5.93812e-08	0.830579	0.729427	5.5744	5.57592	5.37305	6.37079	6.26604
Gm38392	3	88243380	76451336	+	ENSMUSG00000073000	predicted gene 10451 [Source:MGI Symbol;Acc:MGI:3641898]	1.3061e-09	6.19409e-08	-1.63905	-1.0546	4.35759	3.7485	4.32596	2.36099	2.62663
Tmem79	3	88328655	19665033	-	ENSMUSG00000002981	cleft lip and palate associated transmembrane protein 1 [Source:MGI Symbol;Acc:MGI:1927155]	1.32298e-09	6.25598e-08	0.56176	0.528064	7.96063	7.94695	7.95138	8.53128	8.45171
Bglap3	3	88368616	3750790	+	ENSMUSG00000022529	zinc finger protein 263 [Source:MGI Symbol;Acc:MGI:1921370]	1.33957e-09	6.31609e-08	-0.833502	-0.730097	6.57104	6.41889	6.81797	5.75206	5.75697
Mex3a	3	88532395	74353618	-	ENSMUSG00000015289	L antigen family, member 3 [Source:MGI Symbol;Acc:MGI:1913442]	1.34571e-09	6.32676e-08	0.639474	0.590645	7.17493	7.36225	7.2861	7.8817	7.90776
Ssr2	3	88575876	75131016	-	ENSMUSG00000031402	membrane protein, palmitoylated [Source:MGI Symbol;Acc:MGI:105941]	1.36347e-09	6.39184e-08	0.595816	0.555862	7.60674	7.4805	7.46284	8.09138	8.08984
Arhgef2	3	88605966	4213525	+	ENSMUSG00000020654	adenylate cyclase 3 [Source:MGI Symbol;Acc:MGI:99675]	1.39318e-09	6.51241e-08	-1.38024	-0.989973	5.20558	4.83096	5.36973	3.30755	4.07594
Gba	3	89202928	106216344	-	ENSMUSG00000078622	coiled-coil domain containing 47 [Source:MGI Symbol;Acc:MGI:1914413]	1.51081e-09	7.04212e-08	0.600465	0.559405	7.4008	7.28064	7.27463	7.87597	7.91772
Krtcap2	3	89245966	79192293	-	ENSMUSG00000066441	retinol dehydrogenase 11 [Source:MGI Symbol;Acc:MGI:102581]	1.51741e-09	7.05271e-08	0.91665	0.783146	5.334	4.9299	5.26307	6.1149	6.03646
Atp8b2	3	89939481	11519111	+	ENSMUSG00000110190	zinc finger and SCAN domain containing 4, pseudogene 2 [Source:MGI Symbol;Acc:MGI:3708487]	1.63045e-09	7.55657e-08	-8.97661	-1.54983	3.334	3.07607	2.5356	-3.57237	-3.81077
Nup210l	3	90104132	101601789	+	ENSMUSG00000031314	TATA-box binding protein associated factor 1 [Source:MGI Symbol;Acc:MGI:1336878]	1.98101e-09	9.15529e-08	0.68028	0.620995	8.46509	8.11454	8.14208	8.91306	8.89798
S100a13	3	90514435	6637448	+	ENSMUSG00000068270	shroom family member 4 [Source:MGI Symbol;Acc:MGI:2685570]	2.03855e-09	9.39458e-08	1.11934	0.890272	4.19253	3.88343	3.96241	5.01008	5.20542
Tdpoz8	3	93068823	101222563	-	ENSMUSG00000046032	sorting nexin 12 [Source:MGI Symbol;Acc:MGI:1919331]	2.06194e-09	9.47561e-08	0.63107	0.583021	6.73909	6.73666	6.679	7.31941	7.33488
Tchh	3	93442330	56507843	+	ENSMUSG00000035967	integrator complex subunit 6 like [Source:MGI Symbol;Acc:MGI:2442593]	2.07614e-09	9.51408e-08	0.94501	0.798042	4.76872	4.55181	4.64378	5.51332	5.63815
Tdpoz4	3	93796398	53418115	-	ENSMUSG00000024538	peptidylprolyl isomerase C [Source:MGI Symbol;Acc:MGI:97751]	2.09887e-09	9.53991e-08	0.672499	0.614926	6.75102	6.55989	6.79222	7.29902	7.40463
Tdpoz3	3	93826020	32739786	-	ENSMUSG00000013662	ATPase family, AAA domain containing 1 [Source:MGI Symbol;Acc:MGI:1915229]	2.09932e-09	9.53991e-08	0.6568	0.602953	6.77165	6.74968	6.71991	7.28267	7.47373
Spopfm2	3	94174412	53021659	+	ENSMUSG00000025630	hypoxanthine guanine phosphoribosyl transferase [Source:MGI Symbol;Acc:MGI:96217]	2.09072e-09	9.53991e-08	0.550918	0.518322	8.62184	8.60355	8.51887	9.05815	9.16141
Spopfm3	3	94196714	50893097	+	ENSMUSG00000031112	serine/threonine kinase 26 [Source:MGI Symbol;Acc:MGI:1917665]	2.22271e-09	1.00726e-07	-3.41403	-1.04596	2.41117	2.73904	2.51175	-2.42037	-0.199338
Spopfm1	3	94264036	13851367	-	ENSMUSG00000031012	calcium/calmodulin-dependent serine protein kinase (MAGUK family) [Source:MGI Symbol;Acc:MGI:1309489]	2.26767e-09	1.02478e-07	0.702569	0.637202	6.82902	6.62682	6.54444	7.30925	7.3904
Tuft1	3	94612757	87895804	+	ENSMUSG00000113971	predicted pseudogene 2022 [Source:MGI Symbol;Acc:MGI:3780191]	2.30302e-09	1.03789e-07	-8.89225	-1.5312	2.58109	3.20536	2.92679	-3.57237	-3.81077
Cgn	3	94760069	68717963	+	ENSMUSG00000000838	fragile X mental retardation 1 [Source:MGI Symbol;Acc:MGI:95564]	2.48925e-09	1.11872e-07	0.582537	0.543938	8.15656	8.12638	8.01796	8.5947	8.72575
Prune1	3	95253674	10174911	+	ENSMUSG00000039209	ribosomal protein L39-like [Source:MGI Symbol;Acc:MGI:1915422]	2.50067e-09	1.12077e-07	-2.03406	-1.0388	7.31404	8.07137	8.16615	5.81803	5.86675
Cers2	3	95314791	10313968	-	ENSMUSG00000022505	epithelial membrane protein 2 [Source:MGI Symbol;Acc:MGI:1098726]	2.52535e-09	1.12873e-07	0.908353	0.775005	5.38845	4.95464	5.15176	6.0205	6.09277
Mcl1	3	95658788	103366763	-	ENSMUSG00000000555	integrin alpha 5 (fibronectin receptor alpha) [Source:MGI Symbol;Acc:MGI:96604]	2.5961e-09	1.15616e-07	-0.972342	-0.809902	6.47726	5.91107	6.37139	5.3211	5.22693
Adamtsl4	3	95676201	4719356	-	ENSMUSG00000063445	NmrA-like family domain containing 1 [Source:MGI Symbol;Acc:MGI:1915074]	2.60091e-09	1.15616e-07	-0.916517	-0.778378	5.5092	5.48263	5.64104	4.62948	4.5844
Lix1l	3	96601149	37292133	+	ENSMUSG00000029121	collapsin response mediator protein 1 [Source:MGI Symbol;Acc:MGI:107793]	2.85801e-09	1.267e-07	-2.60554	-1.06995	2.7804	3.16354	2.71339	0.57963	-0.0738066
Nudt17	3	96706067	105929403	-	ENSMUSG00000031229	ATRX, chromatin remodeler [Source:MGI Symbol;Acc:MGI:103067]	2.92416e-09	1.29281e-07	0.612961	0.567962	9.71818	9.43546	9.4415	10.0893	10.1644
Gpr89	3	96868281	120588673	-	ENSMUSG00000032741	two pore channel 1 [Source:MGI Symbol;Acc:MGI:2182472]	2.95622e-09	1.30345e-07	0.722716	0.651009	6.067	5.86615	5.93578	6.62539	6.68775
Acp6	3	97158777	70548933	+	ENSMUSG00000033589	receptor accessory protein 4 [Source:MGI Symbol;Acc:MGI:1919799]	2.99676e-09	1.31777e-07	0.793227	0.700292	5.75102	5.5107	5.57641	6.44691	6.31994
Mab21l3	3	101813076	44670843	-	ENSMUSG00000030739	myosin, heavy polypeptide 14 [Source:MGI Symbol;Acc:MGI:1919210]	3.13883e-09	1.37653e-07	-1.50183	-1.01071	4.38079	3.89199	4.32596	2.55691	2.80066
Vangl1	3	102153583	7894492	+	ENSMUSG00000031156	solute carrier family 35 (UDP-galactose transporter), member A2 [Source:MGI Symbol;Acc:MGI:1345297]	3.15279e-09	1.37894e-07	0.934958	0.789374	5.11161	4.70056	5.06429	5.84642	5.90919
Tspan2os	3	102720231	122265340	+	ENSMUSG00000027227	sorbitol dehydrogenase [Source:MGI Symbol;Acc:MGI:98266]	3.16997e-09	1.38275e-07	0.664903	0.607988	7.16939	7.16265	6.9369	7.73318	7.73944
Tspan2	3	102734529	123365641	+	ENSMUSG00000039234	Sec24 related gene family, member D (S. cerevisiae) [Source:MGI Symbol;Acc:MGI:1916858]	3.17885e-09	1.38293e-07	0.644034	0.592007	6.55242	6.55181	6.47984	7.14187	7.15821
Nr1h5	3	102939658	88274500	-	ENSMUSG00000079029	predicted gene 5662 [Source:MGI Symbol;Acc:MGI:3648257]	3.47872e-09	1.50639e-07	-8.48361	-2.34422	3.67169	4.15645	4.00574	-3.57237	-3.65877
Dennd2c	3	103102604	75109777	+	ENSMUSG00000031403	dyskeratosis congenita 1, dyskerin [Source:MGI Symbol;Acc:MGI:1861727]	3.48111e-09	1.50639e-07	0.543349	0.511192	9.60756	9.70011	9.62306	10.0846	10.2427
Olfml3	3	103722222	137822621	+	ENSMUSG00000037108	zinc finger, CW type with PWWP domain 1 [Source:MGI Symbol;Acc:MGI:2685899]	3.51886e-09	1.5187e-07	-2.23177	-1.06908	2.95549	3.10582	3.71339	1.10319	0.985087
St7l	3	104864005	79715720	-	ENSMUSG00000050382	kinesin family member 7 [Source:MGI Symbol;Acc:MGI:1098239]	3.53697e-09	1.52248e-07	-1.43737	-0.99347	4.20991	4.03027	4.43141	2.66709	2.86479
Kcnd3	3	105452330	109254571	+	ENSMUSG00000028558	calreticulin 4 [Source:MGI Symbol;Acc:MGI:2140435]	3.56484e-09	1.53044e-07	-1.28512	-0.945562	5.13909	4.71511	5.48445	3.7793	3.88813
Gstm7	3	107926334	127709374	+	ENSMUSG00000049971	glycosyltransferase 1 domain containing 1 [Source:MGI Symbol;Acc:MGI:2442755]	3.77639e-09	1.61701e-07	-1.15821	-0.897935	4.64638	4.72473	4.76977	3.48652	3.57964
Gstm6	3	107938847	18890459	+	ENSMUSG00000030413	peptidoglycan recognition protein 1 [Source:MGI Symbol;Acc:MGI:1345092]	3.79563e-09	1.62099e-07	1.1913	0.915622	3.64638	3.7485	3.51175	4.87425	4.74211
Gstm3	3	107963696	48513563	-	ENSMUSG00000036932	apoptosis-inducing factor, mitochondrion- associated 1 [Source:MGI Symbol;Acc:MGI:1349419]	3.82882e-09	1.6309e-07	0.603007	0.559453	8.16327	8.12547	7.95082	8.61718	8.70837
Gstm2	3	107981702	60893430	-	ENSMUSG00000045179	SRY (sex determining region Y)-box 3 [Source:MGI Symbol;Acc:MGI:98365]	3.84074e-09	1.63171e-07	-2.73488	-1.06509	2.63356	2.81304	2.71339	-0.42037	0.248121
Gstm1	3	108012255	120294559	-	ENSMUSG00000041372	beta-1,4-N-acetyl-galactosaminyl transferase 3 [Source:MGI Symbol;Acc:MGI:3041155]	3.94175e-09	1.67028e-07	-0.758733	-0.674831	6.92292	6.68956	6.65335	5.89024	6.05891
Cdc14a	3	116272553	95845311	-	ENSMUSG00000049493	plastin 1 (I-isoform) [Source:MGI Symbol;Acc:MGI:104809]	4.00427e-09	1.69237e-07	-1.64833	-1.03404	3.95549	3.57857	4.0806	2.25206	2.17412
Cnn3	3	121426497	34374070	-	ENSMUSG00000005873	receptor accessory protein 5 [Source:MGI Symbol;Acc:MGI:1270152]	4.29937e-09	1.8124e-07	0.819045	0.715794	5.39985	5.18111	5.32938	6.0205	6.1757
F3	3	121723537	25063152	+	ENSMUSG00000036333	kinase D-interacting substrate 220 [Source:MGI Symbol;Acc:MGI:1924730]	4.31628e-09	1.81484e-07	0.737212	0.659979	6.05502	5.8265	5.87165	6.57963	6.68553
Fnbp1l	3	122538719	120173888	+	ENSMUSG00000095653	predicted gene, 21818 [Source:MGI Symbol;Acc:MGI:5433982]	4.33612e-09	1.81849e-07	-8.73516	-1.49567	2.70885	2.71993	2.89026	-3.57237	-3.81077
Pde5a	3	122728947	57067183	+	ENSMUSG00000067873	HIV TAT specific factor 1 [Source:MGI Symbol;Acc:MGI:1919709]	4.57071e-09	1.91197e-07	0.565228	0.528681	7.63678	7.55181	7.52745	8.08395	8.14536
Synpo2	3	123076519	48281575	+	ENSMUSG00000021846	pellino 2 [Source:MGI Symbol;Acc:MGI:1891445]	4.60303e-09	1.92056e-07	0.726302	0.651964	5.73909	5.6434	5.73157	6.38859	6.42737
Sec24d	3	123267455	26636497	+	ENSMUSG00000036186	divergent protein kinase domain 1B [Source:MGI Symbol;Acc:MGI:1927576]	4.93426e-09	2.04828e-07	-1.90516	-1.05616	3.20124	3.56793	3.80454	1.53383	1.69878
Ugt8a	3	125865271	35537745	-	ENSMUSG00000030491	tudor domain containing 12 [Source:MGI Symbol;Acc:MGI:1919231]	4.93394e-09	2.04828e-07	0.63656	0.585081	7.29177	7.0524	7.3027	7.78053	7.88233
Sec24b	3	129982759	75850154	+	ENSMUSG00000021591	glutaredoxin [Source:MGI Symbol;Acc:MGI:2135625]	5.16519e-09	2.13487e-07	-0.798514	-0.700552	6.27122	6.1095	6.38458	5.35442	5.51366
Ostc	3	130695912	82212815	-	ENSMUSG00000096883	shisa family member 8 [Source:MGI Symbol;Acc:MGI:2146080]	5.16902e-09	2.13487e-07	-1.68874	-1.03504	3.79199	3.90896	3.83368	1.70891	2.44976
Papss1	3	131564768	34939344	+	ENSMUSG00000029848	stimulated by retinoic acid gene 8 [Source:MGI Symbol;Acc:MGI:107917]	5.70726e-09	2.35122e-07	-2.38405	-1.0244	4.13909	2.64086	3.68168	0.901558	1.42869
Nfkb1	3	135584655	8056763	+	ENSMUSG00000025277	abhydrolase domain containing 6 [Source:MGI Symbol;Acc:MGI:1913332]	5.78003e-09	2.3752e-07	0.920145	0.776568	4.71495	4.53003	4.63829	5.46533	5.58202
Pdlim5	3	142239590	40436135	-	ENSMUSG00000037172	DENN domain containing 11 [Source:MGI Symbol;Acc:MGI:2444256]	6.07007e-09	2.48812e-07	-1.2641	-0.932678	4.47726	4.5572	4.64378	3.03906	3.47051
Lmo4	3	144188530	53867080	+	ENSMUSG00000043639	RNA binding motif protein 20 [Source:MGI Symbol;Acc:MGI:1920963]	6.51711e-09	2.66466e-07	0.885294	0.755169	5.04537	5.01467	4.86225	5.71918	5.94856
Ddah1	3	145758675	82093099	+	ENSMUSG00000035104	eva-1 homolog A (C. elegans) [Source:MGI Symbol;Acc:MGI:2385247]	6.61015e-09	2.69595e-07	-3.11972	-1.02221	2.47006	2.21903	2.79469	-0.42037	-0.851414
Adgrl2	3	148815583	22879634	+	ENSMUSG00000004460	DnaJ heat shock protein family (Hsp40) member B11 [Source:MGI Symbol;Acc:MGI:1915088]	6.67562e-09	2.71586e-07	0.659294	0.601568	7.5473	7.83873	7.62931	8.27616	8.35455
Zzz3	3	152395473	84534062	-	ENSMUSG00000046841	cytoskeleton-associated protein 4 [Source:MGI Symbol;Acc:MGI:2444926]	6.70912e-09	2.7227e-07	0.581477	0.541022	7.79343	7.63641	7.60486	8.24984	8.22731
Ak5	3	152462815	57916297	-	ENSMUSG00000052117	RIKEN cDNA D630039A03 gene [Source:MGI Symbol;Acc:MGI:2442889]	7.0025e-09	2.83471e-07	1.19808	0.910884	3.67169	3.37375	3.54738	4.63491	4.77586
Acadm	3	153922357	104839274	+	ENSMUSG00000021716	splicing regulatory glutamine/lysine-rich protein 1interacting protein 1 [Source:MGI Symbol;Acc:MGI:1914538]	7.17578e-09	2.89767e-07	0.737665	0.658252	5.83183	5.63322	5.66826	6.41568	6.43795
Gm33466	3	157720404	72430712	+	ENSMUSG00000053460	gamma-glutamyl carboxylase [Source:MGI Symbol;Acc:MGI:1927655]	7.19769e-09	2.89934e-07	0.908889	0.768442	4.82056	4.61523	4.85279	5.71918	5.57964
Wls	3	159839672	144374450	+	ENSMUSG00000041718	asparagine-linked glycosylation 13 [Source:MGI Symbol;Acc:MGI:1914824]	7.24324e-09	2.9105e-07	0.511563	0.483448	9.83253	9.79403	9.75556	10.2061	10.3572
Penk	4	4133531	56664230	+	ENSMUSG00000060681	solute carrier family 9 (sodium/hydrogen exchanger), member 6 [Source:MGI Symbol;Acc:MGI:2443511]	7.49298e-09	3.00345e-07	0.831976	0.721193	5.7361	5.33031	5.48445	6.2766	6.38562
Car8	4	8143362	73738534	+	ENSMUSG00000031378	ATP-binding cassette, sub-family D (ALD), member 1 [Source:MGI Symbol;Acc:MGI:1349215]	7.65552e-09	3.06108e-07	0.808812	0.706156	5.79199	5.68587	5.43775	6.39821	6.46406
Rab2a	4	8535644	7820567	+	ENSMUSG00000031153	GRIP1 associated protein 1 [Source:MGI Symbol;Acc:MGI:1859616]	7.84632e-09	3.1297e-07	0.763534	0.675772	5.44092	5.43655	5.37305	6.17768	6.13889
Tmem64	4	15265831	160138413	-	ENSMUSG00000031299	pyruvate dehydrogenase E1 alpha 1 [Source:MGI Symbol;Acc:MGI:97532]	8.02328e-09	3.19248e-07	0.519098	0.489608	10.3592	10.49	10.4642	10.8796	10.9905
Pm20d2	4	33174230	4938730	+	ENSMUSG00000026664	phytanoyl-CoA hydroxylase [Source:MGI Symbol;Acc:MGI:891978]	8.17259e-09	3.24398e-07	-0.95745	-0.792983	6.27329	5.71028	5.98424	4.99748	5.04859
B4galt1	4	40804602	74311862	+	ENSMUSG00000015291	guanosine diphosphate (GDP) dissociation inhibitor 1 [Source:MGI Symbol;Acc:MGI:99846]	8.53492e-09	3.37958e-07	0.66974	0.608596	7.41866	7.12774	7.49968	7.96872	8.03515
Sigmar1	4	41738493	70712636	+	ENSMUSG00000014959	golgi reassembly stacking protein 2 [Source:MGI Symbol;Acc:MGI:2135962]	8.71989e-09	3.44446e-07	0.580421	0.539605	7.39606	7.46194	7.33873	7.97302	7.94347
Fam214b	4	43032414	135691547	-	ENSMUSG00000028163	nuclear factor of kappa light polypeptide gene enhancer in B cells 1, p105 [Source:MGI Symbol;Acc:MGI:97312]	8.87036e-09	3.49544e-07	0.70528	0.634456	5.98608	5.96279	5.94916	6.5483	6.74211
Tesk1	4	43441939	102682237	+	ENSMUSG00000051455	meiosis specific with coiled-coil domain [Source:MGI Symbol;Acc:MGI:2686410]	8.92587e-09	3.50883e-07	-2.45266	-1.03816	3.25247	2.66104	2.79469	0.164592	0.663159
Ccdc107	4	43492900	128210004	+	ENSMUSG00000044005	glutaminase 2 (liver, mitochondrial) [Source:MGI Symbol;Acc:MGI:2143539]	9.10108e-09	3.56911e-07	-0.882645	-0.750097	5.50216	5.44531	5.57928	4.62948	4.57964
Arhgef39	4	43496142	73930850	-	ENSMUSG00000031387	renin binding protein [Source:MGI Symbol;Acc:MGI:105940]	9.42197e-09	3.68609e-07	0.488442	0.463481	9.10087	9.09288	9.1213	9.59417	9.54687
Tmem8b	4	43668971	162829454	-	ENSMUSG00000038344	taxilin gamma [Source:MGI Symbol;Acc:MGI:3590652]	9.52655e-09	3.71809e-07	0.613073	0.565139	6.83463	6.71391	6.70946	7.305	7.38084
Exosc3	4	45316613	86137634	+	ENSMUSG00000035900	GRAM domain containing 4 [Source:MGI Symbol;Acc:MGI:2676308]	9.70063e-09	3.777e-07	-1.08572	-0.85538	5.05021	4.8618	5.27375	3.87425	4.04167
Igfbpl1	4	45809468	120155335	+	ENSMUSG00000096323	predicted gene, 20767 [Source:MGI Symbol;Acc:MGI:5434123]	9.80615e-09	3.80899e-07	-8.25804	-2.1176	3.70885	4.01467	3.42504	-3.42037	-3.81077
Stra6l	4	45848664	94266784	+	ENSMUSG00000089696	speckle-type BTB/POZ protein family member 1 [Source:MGI Symbol;Acc:MGI:3643869]	1.02563e-08	3.97437e-07	-8.59471	-1.2829	2.25247	3.0457	2.46284	-3.57237	-3.81077
Tdrd7	4	45965334	107403376	-	ENSMUSG00000031239	integral membrane protein 2A [Source:MGI Symbol;Acc:MGI:107706]	1.04725e-08	4.04855e-07	-0.957923	-0.791661	5.47006	5.25929	5.41864	4.25206	4.53599
Nans	4	46489248	52613950	-	ENSMUSG00000055653	glypican 3 [Source:MGI Symbol;Acc:MGI:104903]	1.07848e-08	4.15943e-07	0.791914	0.693305	6.36148	5.96887	5.9558	6.86619	6.88233
Galnt12	4	47091909	91932297	-	ENSMUSG00000027239	midkine [Source:MGI Symbol;Acc:MGI:96949]	1.09672e-08	4.2198e-07	0.798543	0.697591	6.76137	6.30809	6.32254	7.28526	7.21928
Alg2	4	47465067	84863594	+	ENSMUSG00000027075	solute carrier family 43, member 1 [Source:MGI Symbol;Acc:MGI:1931352]	1.16476e-08	4.47104e-07	-2.10084	-1.03214	3.72102	2.86615	3.3053	1.16459	1.24812
Erp44	4	48193323	107986453	-	ENSMUSG00000040562	glutathione S-transferase, mu 2 [Source:MGI Symbol;Acc:MGI:95861]	1.19218e-08	4.56556e-07	0.856858	0.733964	5.11161	5.06854	5.10471	6.06345	5.7821
Tmeff1	4	48585174	48208878	-	ENSMUSG00000036985	zinc finger, DHHC domain containing 9 [Source:MGI Symbol;Acc:MGI:2444393]	1.2283e-08	4.69286e-07	1.11541	0.869526	4.90835	4.21903	4.31911	5.61305	5.58916
Abca1	4	53030787	3643644	+	ENSMUSG00000004626	syntaxin binding protein 2 [Source:MGI Symbol;Acc:MGI:107370]	1.28042e-08	4.88054e-07	-0.662197	-0.601262	7.62872	7.40699	7.75207	6.91502	6.91772
Zfp462	4	54945048	9900845	+	ENSMUSG00000025915	serum/glucocorticoid regulated kinase 3 [Source:MGI Symbol;Acc:MGI:2182368]	1.29803e-08	4.93615e-07	-1.03234	-0.827284	5.29381	5.27247	5.72898	4.34781	4.43399
Ctnnal1	4	56810935	132576398	-	ENSMUSG00000030934	ornithine aminotransferase [Source:MGI Symbol;Acc:MGI:97394]	1.45253e-08	5.51082e-07	0.558242	0.520672	7.17604	7.11591	7.19639	7.70181	7.69493
Frrs1l	4	56957173	19610229	+	ENSMUSG00000020009	interferon gamma receptor 1 [Source:MGI Symbol;Acc:MGI:107655]	1.49196e-08	5.64731e-07	1.27465	0.928799	3.2356	3.0457	3.24872	4.34118	4.51116
D630039A03Rik	4	57908483	139325622	-	ENSMUSG00000056413	ArfGAP with dual PH domains 1 [Source:MGI Symbol;Acc:MGI:2442201]	1.56624e-08	5.91471e-07	0.718008	0.641328	8.0658	8.50896	8.39603	9.0899	8.97309
Ecpas	4	58798911	137082503	+	ENSMUSG00000042595	family with sequence similarity 199, X- linked [Source:MGI Symbol;Acc:MGI:2384304]	1.59318e-08	6.00258e-07	1.07174	0.846977	3.97595	3.79489	4.0806	4.89704	5.09945
Gng10	4	59035088	72047370	+	ENSMUSG00000020808	PICALM interacting mitotic regulator [Source:MGI Symbol;Acc:MGI:1924434]	1.60132e-08	6.01935e-07	-1.24093	-0.908517	5.0883	4.91318	5.69498	4.01426	3.99944
Slc31a2	4	62262562	102189394	-	ENSMUSG00000031320	ribosomal protein S4, X-linked [Source:MGI Symbol;Acc:MGI:98158]	1.66985e-08	6.26251e-07	0.489715	0.463738	11.2542	11.2588	11.1372	11.6702	11.7003
Wdr31	4	62448653	103077628	+	ENSMUSG00000022125	ceroid-lipofuscinosis, neuronal 5 [Source:MGI Symbol;Acc:MGI:2442253]	1.78573e-08	6.68173e-07	0.628702	0.575409	6.32605	6.24265	6.33788	6.89478	6.92149
Bspry	4	62480053	132880891	-	ENSMUSG00000043110	leucine rich repeat neuronal 4 [Source:MGI Symbol;Acc:MGI:2445154]	1.83239e-08	6.84066e-07	1.31574	0.93894	3.20124	3.3366	2.90864	4.52214	4.38562
Col27a1	4	63214004	122340561	-	ENSMUSG00000040669	polyhomeotic 1 [Source:MGI Symbol;Acc:MGI:103248]	1.8424e-08	6.8623e-07	-0.502055	-0.473889	8.74283	8.70573	8.72153	8.15422	8.24172
Trim32	4	65604986	88473236	+	ENSMUSG00000020059	synaptonemal complex protein 3 [Source:MGI Symbol;Acc:MGI:109542]	1.8633e-08	6.92434e-07	-2.12662	-0.999846	3.42612	3.21903	4.48138	1.38698	1.89582
Brinp1	4	68761514	127335138	+	ENSMUSG00000030830	integrin alpha L [Source:MGI Symbol;Acc:MGI:96606]	1.87049e-08	6.93526e-07	-1.60638	-0.993333	3.82621	3.61005	3.73415	2.28007	1.89582
Megf9	4	70427065	30799375	+	ENSMUSG00000029168	dihydropyrimidinase-like 5 [Source:MGI Symbol;Acc:MGI:1929772]	1.90839e-08	7.05973e-07	-1.63393	-0.997645	3.63356	3.85743	3.55906	1.93718	2.12259
Ptprd	4	75941238	27342574	-	ENSMUSG00000063632	SRY (sex determining region Y)-box 11 [Source:MGI Symbol;Acc:MGI:98359]	1.93794e-08	7.15283e-07	-2.43641	-1.00164	2.68419	3.37375	2.89026	-0.0984421	0.985087
Mpdz	4	81278500	44980431	-	ENSMUSG00000002033	CD3 antigen, gamma polypeptide [Source:MGI Symbol;Acc:MGI:88333]	1.9521e-08	7.18883e-07	0.665698	0.602828	6.65275	6.8845	6.94805	7.49849	7.45822
Gm11413	4	83378317	57248446	-	ENSMUSG00000005823	G protein-coupled receptor 108 [Source:MGI Symbol;Acc:MGI:1925558]	1.98444e-08	7.29149e-07	0.749708	0.662085	5.62062	5.4248	5.68168	6.25559	6.35246
Rraga	4	86575668	93101951	-	ENSMUSG00000014602	kinesin family member 1A [Source:MGI Symbol;Acc:MGI:108391]	1.99052e-08	7.29739e-07	1.11014	0.862205	4.30194	5.08357	4.84804	5.77192	5.97059
Acer2	4	86874396	45510406	-	ENSMUSG00000030824	nucleobindin 1 [Source:MGI Symbol;Acc:MGI:97388]	1.99644e-08	7.30268e-07	0.544414	0.508813	7.79918	7.64149	7.81675	8.25294	8.29724
Zfp352	4	90218820	39038188	+	ENSMUSG00000022297	frizzled class receptor 6 [Source:MGI Symbol;Acc:MGI:108474]	2.01058e-08	7.33794e-07	-1.29566	-0.92442	4.47006	4.27247	4.15176	2.93718	3.02773
Tek	4	94739289	5838016	-	ENSMUSG00000020474	polymerase (DNA directed), mu [Source:MGI Symbol;Acc:MGI:1860191]	2.02036e-08	7.35716e-07	0.795905	0.692523	5.12541	5.09102	5.05195	5.89251	5.83308
Jun	4	95049034	20874307	+	ENSMUSG00000038884	shiftless antiviral inhibitor of ribosomal frameshifting [Source:MGI Symbol;Acc:MGI:2441788]	2.02784e-08	7.36797e-07	-2.14522	-1.02218	2.99613	3.12047	2.94471	1.03906	0.663159
Hook1	4	95967240	150589868	-	ENSMUSG00000025269	apurinic/apyrimidinic endonuclease 2 [Source:MGI Symbol;Acc:MGI:1924872]	2.10799e-08	7.64217e-07	0.857539	0.730738	5.63999	5.51902	5.29136	6.46533	6.16937
Gm12690	4	99569500	21312337	-	ENSMUSG00000003309	adaptor protein complex AP-1, mu 2 subunit [Source:MGI Symbol;Acc:MGI:1336974]	2.11848e-08	7.64664e-07	-1.80979	-1.00951	3.85963	3.21903	3.55906	1.53383	1.89582
Ror1	4	100095791	163933666	+	ENSMUSG00000031367	adaptor-related protein complex 1, sigma 2 subunit [Source:MGI Symbol;Acc:MGI:1889383]	2.1186e-08	7.64664e-07	0.68177	0.614251	7.34387	7.44458	7.09371	8.00064	7.92196
Cachd1	4	100776675	157598715	-	ENSMUSG00000046873	membrane-bound transcription factor peptidase, site 2 [Source:MGI Symbol;Acc:MGI:2444506]	2.16926e-08	7.81219e-07	0.65761	0.596483	7.17825	6.85962	6.96131	7.55762	7.71573
Raver2	4	101068983	32830261	-	ENSMUSG00000095253	zinc finger protein 799 [Source:MGI Symbol;Acc:MGI:2443934]	2.1742e-08	7.81274e-07	-1.28198	-0.919494	4.20124	4.27247	4.28434	2.84642	3.04167
Ak4	4	101419277	143421901	+	ENSMUSG00000079111	KDEL (Lys-Asp-Glu-Leu) endoplasmic reticulum protein retention receptor 2 [Source:MGI Symbol;Acc:MGI:1914163]	2.1851e-08	7.83465e-07	0.590167	0.545104	7.19143	7.05049	7.12155	7.75643	7.61794
Dnajc6	4	101496631	16272712	+	ENSMUSG00000041957	plakophilin 2 [Source:MGI Symbol;Acc:MGI:1914701]	2.19804e-08	7.86379e-07	-0.962177	-0.787369	5.5162	5.17761	5.25591	4.35442	4.31851
B020004J07Rik	4	101834969	4839332	-	ENSMUSG00000034108	copper chaperone for superoxide dismutase [Source:MGI Symbol;Acc:MGI:1333783]	2.23011e-08	7.96107e-07	0.606497	0.557772	6.94903	7.13136	7.01319	7.60477	7.6324
C130073F10Rik	4	101890020	119929272	-	ENSMUSG00000096175	predicted gene, 21761 [Source:MGI Symbol;Acc:MGI:5433925]	2.30514e-08	8.21092e-07	-8.38344	-1.2433	2.60756	2.398	2.24872	-3.57237	-3.81077
Gm12800	4	101909121	105782447	+	ENSMUSG00000041323	adenylate kinase 7 [Source:MGI Symbol;Acc:MGI:1926051]	2.37077e-08	8.42632e-07	-1.27307	-0.914165	4.66541	4.5355	4.20478	3.20899	3.16141
Gm12794	4	101940407	100697240	+	ENSMUSG00000048924	coiled-coil domain containing 125 [Source:MGI Symbol;Acc:MGI:1923291]	2.44596e-08	8.67464e-07	-2.37589	-1.00967	2.7804	2.98296	2.73415	0.0390614	0.733548
Dhcr24	4	106561038	23132986	-	ENSMUSG00000029695	aminoadipate-semialdehyde synthase [Source:MGI Symbol;Acc:MGI:1353573]	2.50162e-08	8.85281e-07	-2.18683	-0.99834	2.75694	3.7485	3.26307	1.33452	0.864793
Lexm	4	106590909	78192193	+	ENSMUSG00000002059	RAB34, member RAS oncogene family [Source:MGI Symbol;Acc:MGI:104606]	2.54289e-08	8.95998e-07	-0.972309	-0.791446	5.06461	5.00681	5.20849	4.11879	4.0827
Ssbp3	4	106910701	22939778	+	ENSMUSG00000022871	fetuin beta [Source:MGI Symbol;Acc:MGI:1890221]	2.53773e-08	8.95998e-07	0.71367	0.636152	6.21637	5.96075	6.1917	6.90718	6.71953
Tmem59	4	107178399	27594909	+	ENSMUSG00000022265	progressive ankylosis [Source:MGI Symbol;Acc:MGI:3045421]	2.57177e-08	9.04219e-07	0.685819	0.616389	6.2356	5.96887	6.12646	6.71918	6.82907
Ndc1	4	107367784	14545659	-	ENSMUSG00000039116	adhesion G protein-coupled receptor G6 [Source:MGI Symbol;Acc:MGI:1916151]	2.72131e-08	9.5474e-07	0.901497	0.754602	5.57104	5.10214	5.0806	6.10515	6.18201
Lrp8	4	107801869	78443237	-	ENSMUSG00000032344	cyclic GMP-AMP synthase [Source:MGI Symbol;Acc:MGI:2442261]	2.74259e-08	9.60143e-07	-1.74055	-1.00062	3.38079	3.4798	3.60486	1.48652	1.92619
Echdc2	4	108165437	130936141	+	ENSMUSG00000028581	lysosomal-associated protein transmembrane 5 [Source:MGI Symbol;Acc:MGI:108046]	2.79614e-08	9.76703e-07	0.554433	0.516193	8.25613	8.32321	8.13136	8.73855	8.80424
Zyg11a	4	108181738	54611344	-	ENSMUSG00000047547	clathrin, light polypeptide (Lcb) [Source:MGI Symbol;Acc:MGI:1921575]	2.80187e-08	9.76703e-07	0.657152	0.595278	6.8842	7.17059	6.9558	7.64505	7.64615
Orc1	4	108579423	89249906	+	ENSMUSG00000042747	keratinocyte associated protein 2 [Source:MGI Symbol;Acc:MGI:1913309]	2.85682e-08	9.93736e-07	0.630195	0.575109	6.63517	6.75907	6.63691	7.34699	7.22464
Calr4	4	109234485	85131964	-	ENSMUSG00000022432	structural maintenance of chromosomes 1B [Source:MGI Symbol;Acc:MGI:2154049]	2.92286e-08	1.01455e-06	-2.10988	-1.00546	3.28564	2.70056	3.37305	1.03906	0.985087
Eps15	4	109280268	136743690	-	ENSMUSG00000031422	mortality factor 4 like 2 [Source:MGI Symbol;Acc:MGI:1927167]	2.94919e-08	1.02151e-06	0.490957	0.463903	10.0197	10.0808	10.0192	10.4368	10.5781
Cdkn2c	4	109660876	73921944	-	ENSMUSG00000031388	N(alpha)-acetyltransferase 10, NatA catalytic subunit [Source:MGI Symbol;Acc:MGI:1915255]	3.03578e-08	1.04927e-06	0.63954	0.581935	7.21099	7.36147	7.10769	7.91111	7.78366
Lrrc41	4	116075269	6325652	+	ENSMUSG00000024769	CDC42 binding protein kinase gamma (DMPK- like) [Source:MGI Symbol;Acc:MGI:2652845]	3.081e-08	1.06265e-06	-0.727586	-0.644283	7.05743	6.91738	6.69233	6.1323	6.15981
Lurap1	4	116132406	88826683	+	ENSMUSG00000023272	cysteine-rich with EGF-like domains 2 [Source:MGI Symbol;Acc:MGI:1923987]	3.18965e-08	1.0978e-06	0.679498	0.611057	6.67483	6.85743	6.57784	7.28699	7.44255
Gm49337	4	116173384	45639093	+	ENSMUSG00000044562	Ras interacting protein 1 [Source:MGI Symbol;Acc:MGI:1917153]	3.21294e-08	1.10349e-06	-1.09099	-0.844272	4.61411	4.68093	4.67095	3.54541	3.5409
Pik3r3	4	116221618	121458207	+	ENSMUSG00000053931	calponin 3, acidic [Source:MGI Symbol;Acc:MGI:1919244]	3.22273e-08	1.10453e-06	-0.463008	-0.439981	10.0036	9.96126	10.0644	9.50648	9.54213
Akr1a1	4	116636510	102452499	-	ENSMUSG00000075012	four jointed box 1 [Source:MGI Symbol;Acc:MGI:1341907]	3.25724e-08	1.11402e-06	-1.93119	-0.998627	3.05502	3.86615	3.46284	1.33452	1.73355
Hectd3	4	116995317	41221096	+	ENSMUSG00000086475	pluripotency associated transcript 13 [Source:MGI Symbol;Acc:MGI:3651752]	3.50192e-08	1.1952e-06	1.1419	0.867594	3.69657	3.42185	3.48751	4.66178	4.64957
B4galt2	4	117869260	96670936	-	ENSMUSG00000021670	3-hydroxy-3-methylglutaryl-Coenzyme A reductase [Source:MGI Symbol;Acc:MGI:96159]	3.67931e-08	1.25312e-06	0.622953	0.568867	9.01942	8.63449	8.70749	9.38819	9.40311
St3gal3	4	117932154	99037351	-	ENSMUSG00000029334	protein kinase, cGMP-dependent, type II [Source:MGI Symbol;Acc:MGI:108173]	3.71066e-08	1.26116e-06	-4.11331	-0.940655	2.03566	1.88343	2.48751	-3.42037	-1.33684
Slc2a1	4	119108711	112510086	+	ENSMUSG00000021756	interleukin 6 signal transducer [Source:MGI Symbol;Acc:MGI:96560]	3.75918e-08	1.27499e-06	0.561765	0.521361	7.59356	7.43216	7.53116	7.97141	8.14092
P3h1	4	119232915	78531416	-	ENSMUSG00000022440	C1q and tumor necrosis factor related protein 6 [Source:MGI Symbol;Acc:MGI:1919959]	3.8323e-08	1.2971e-06	0.761267	0.666503	5.30599	5.22582	5.22325	5.91725	6.05891
Ccdc30	4	119322466	6440712	+	ENSMUSG00000022150	disabled 2, mitogen-responsive phosphoprotein [Source:MGI Symbol;Acc:MGI:109175]	3.90647e-08	1.31946e-06	-1.41733	-0.94039	4.85963	4.41592	4.06429	3.14949	2.92619
Scmh1	4	120405281	119950806	-	ENSMUSG00000078537	RIKEN cDNA B020031M17 gene [Source:MGI Symbol;Acc:MGI:3588226]	3.93039e-08	1.3248e-06	-7.93212	-1.92819	3.26915	3.61005	3.31911	-3.57237	-3.65877
Cited4	4	120666572	55137322	+	ENSMUSG00000036580	spastic paraplegia 20, spartin (Troyer syndrome) homolog (human) [Source:MGI Symbol;Acc:MGI:2139806]	4.02738e-08	1.3547e-06	0.644527	0.584666	6.61574	6.36455	6.58786	7.08147	7.20928
Rims3	4	120854816	115310421	-	ENSMUSG00000032437	STT3, subunit of the oligosaccharyltransferase complex, homolog B (S. cerevisiae) [Source:MGI Symbol;Acc:MGI:1915542]	4.18705e-08	1.4055e-06	0.530572	0.496035	8.42983	8.32123	8.28214	8.77439	8.92854
Zfp69	4	120930137	39118349	-	ENSMUSG00000038507	poly (ADP-ribose) polymerase family, member 12 [Source:MGI Symbol;Acc:MGI:2143990]	4.38735e-08	1.46972e-06	-2.25163	-0.988374	3.25247	2.5572	2.94471	0.667093	0.663159
Zmpste24	4	121059237	131643671	+	ENSMUSG00000028032	3'-phosphoadenosine 5'-phosphosulfate synthase 1 [Source:MGI Symbol;Acc:MGI:1330587]	4.45382e-08	1.48893e-06	0.682111	0.611547	5.84023	5.73428	5.94471	6.48652	6.51491
Gm12888	4	121316316	92278170	-	ENSMUSG00000029413	N-acylethanolamine acid amidase [Source:MGI Symbol;Acc:MGI:1914361]	4.52906e-08	1.51098e-06	1.16058	0.87153	3.7331	3.31129	3.68168	4.62402	4.80884
Bmp8a	4	123312645	12941914	-	ENSMUSG00000037169	v-myc avian myelocytomatosis viral related oncogene, neuroblastoma derived [Source:MGI Symbol;Acc:MGI:97357]	4.54542e-08	1.51335e-06	0.553755	0.51454	8.36051	8.56826	8.51288	8.95955	9.06958
Rragc	4	123917446	79365508	+	ENSMUSG00000039202	abhydrolase domain containing 2 [Source:MGI Symbol;Acc:MGI:1914344]	4.61183e-08	1.52921e-06	0.64284	0.582951	7.42798	7.08823	7.13332	7.80664	7.87796
Pou3f1	4	124656807	100502020	+	ENSMUSG00000033685	uncoupling protein 2 (mitochondrial, proton carrier) [Source:MGI Symbol;Acc:MGI:109354]	4.60375e-08	1.52921e-06	0.636676	0.578403	8.2805	7.85141	8.07501	8.69662	8.6858
9930104L06Rik	4	124937048	18243338	-	ENSMUSG00000039519	cytochrome P450, family 7, subfamily b, polypeptide 1 [Source:MGI Symbol;Acc:MGI:104978]	4.96707e-08	1.64367e-06	1.20404	0.886181	3.16606	3.2593	3.35975	4.48652	4.40732
Map7d1	4	126232167	5871895	+	ENSMUSG00000025817	nudix (nucleoside diphosphate linked moiety X)-type motif 5 [Source:MGI Symbol;Acc:MGI:1858232]	5.08013e-08	1.67768e-06	0.803751	0.692265	6.25875	6.75438	6.35138	7.20808	7.3034
Zmym1	4	127047094	25976753	-	ENSMUSG00000037260	heparan-alpha-glucosaminide N- acetyltransferase [Source:MGI Symbol;Acc:MGI:1196297]	5.30579e-08	1.74866e-06	0.772342	0.671928	5.42983	5.24933	5.20478	5.9698	6.11766
Dlgap3	4	127169204	21858360	+	ENSMUSG00000024754	cell migration inducing hyaluronidase 2 [Source:MGI Symbol;Acc:MGI:1890373]	5.35458e-08	1.76118e-06	-0.721187	-0.637353	6.82056	6.65098	6.61469	5.78908	6.09945
Gjb3	4	127325235	52165252	-	ENSMUSG00000031119	glypican 4 [Source:MGI Symbol;Acc:MGI:104902]	5.42518e-08	1.78081e-06	0.645917	0.58464	7.11392	7.02541	6.79098	7.58385	7.62837
Gjb4	4	127351086	152274535	+	ENSMUSG00000025332	lysine (K)-specific demethylase 5C [Source:MGI Symbol;Acc:MGI:99781]	5.82047e-08	1.90673e-06	0.549891	0.510864	9.31027	9.06025	9.06353	9.71052	9.63987
Gjb5	4	127354809	134456573	+	ENSMUSG00000000223	dystrophin related protein 2 [Source:MGI Symbol;Acc:MGI:107432]	6.44762e-08	2.10795e-06	1.46698	0.953667	2.63356	2.79489	2.33278	4.17209	3.91109
Phc2	4	128654702	62818695	+	ENSMUSG00000025969	neuropilin 2 [Source:MGI Symbol;Acc:MGI:1100492]	6.65201e-08	2.17042e-06	0.789574	0.681648	5.265	5.324	5.39277	5.92836	6.24511
Hpca	4	129111570	8176181	-	ENSMUSG00000039201	TBC1 domain family, member 25 [Source:MGI Symbol;Acc:MGI:2444862]	6.6688e-08	2.17155e-06	0.739555	0.649227	6.06461	6.00681	5.71077	6.67107	6.63355
Rbbp4	4	129307100	65392623	-	ENSMUSG00000027828	signal sequence receptor, gamma [Source:MGI Symbol;Acc:MGI:1914687]	6.7993e-08	2.20964e-06	0.488132	0.46013	9.2707	9.1896	9.16949	9.60009	9.74837
Zbtb8b	4	129425765	120907521	-	ENSMUSG00000052776	2'-5' oligoadenylate synthetase 1A [Source:MGI Symbol;Acc:MGI:2180860]	6.82027e-08	2.21205e-06	0.815946	0.697841	6.29991	6.54504	5.99933	7.15422	7.0321
Hdac1	4	129516104	101268255	-	ENSMUSG00000031304	interleukin 2 receptor, gamma chain [Source:MGI Symbol;Acc:MGI:96551]	6.99083e-08	2.26287e-06	1.78964	0.99335	2.70885	1.57857	1.85279	4.01426	3.73355
Lck	4	129548344	104413856	-	ENSMUSG00000031333	ATP-binding cassette, sub-family B (MDR/TAP), member 7 [Source:MGI Symbol;Acc:MGI:109533]	7.19665e-08	2.32028e-06	0.607714	0.555209	7.61411	7.32163	7.38704	7.94541	8.10983
Adgrb2	4	129984870	105117090	+	ENSMUSG00000031226	polysaccharide biosynthesis domain containing 1 [Source:MGI Symbol;Acc:MGI:1914933]	7.18252e-08	2.32028e-06	0.595678	0.546065	7.28666	7.32004	7.09571	7.76884	7.85249
Laptm5	4	130913125	110939622	+	ENSMUSG00000020186	cysteine and glycine-rich protein 2 [Source:MGI Symbol;Acc:MGI:1202907]	7.30173e-08	2.34952e-06	0.5619	0.519815	7.39226	7.57725	7.51251	8.05789	8.01498
Matn1	4	130944385	34100571	+	ENSMUSG00000021950	annexin A8 [Source:MGI Symbol;Acc:MGI:1201374]	7.35415e-08	2.36172e-06	0.986223	0.790506	4.80348	5.22582	4.61049	5.81325	5.92807
Ahdc1	4	133011260	65037336	-	ENSMUSG00000079042	apelin receptor early endogenous ligand [Source:MGI Symbol;Acc:MGI:3642370]	7.4876e-08	2.39986e-06	-0.962964	-0.776121	5.22708	5.52453	5.71861	4.42512	4.60802
Wdtc1	4	133292459	38043577	-	ENSMUSG00000048612	myoferlin [Source:MGI Symbol;Acc:MGI:1919192]	7.73109e-08	2.47304e-06	-0.575095	-0.529744	9.26161	8.98572	9.27131	8.48765	8.66625
Kdf1	4	133518963	34588503	+	ENSMUSG00000015468	notch 4 [Source:MGI Symbol;Acc:MGI:107471]	7.78598e-08	2.48572e-06	0.78002	0.674542	5.52664	5.14575	5.36973	6.11101	6.10776
Slc30a2	4	134343181	22225616	-	ENSMUSG00000096433	zinc finger protein 994 [Source:MGI Symbol;Acc:MGI:3643318]	7.94987e-08	2.53309e-06	-1.42784	-0.929965	3.70885	4.19155	4.24149	2.53383	2.69878
Maco1	4	134802759	166479867	-	ENSMUSG00000079316	RAB9, member RAS oncogene family [Source:MGI Symbol;Acc:MGI:1890695]	8.26447e-08	2.6282e-06	0.581173	0.534487	7.17935	6.96887	6.97228	7.58806	7.61328
Runx3	4	135120652	57488767	+	ENSMUSG00000079584	predicted gene 364 [Source:MGI Symbol;Acc:MGI:2685210]	8.29062e-08	2.63138e-06	0.766085	0.665419	7.57942	7.07795	7.06941	7.90831	8.09361
Ifnlr1	4	135686287	5525893	+	ENSMUSG00000020484	X-box binding protein 1 [Source:MGI Symbol;Acc:MGI:98970]	8.67623e-08	2.74843e-06	0.610769	0.556906	6.92687	6.76956	7.04884	7.4306	7.57844
Myom3	4	135759715	77984519	+	ENSMUSG00000032349	ELOVL family member 5, elongation of long chain fatty acids (yeast) [Source:MGI Symbol;Acc:MGI:1916051]	8.6998e-08	2.75055e-06	0.526422	0.491094	7.27225	7.27738	7.36475	7.78603	7.83208
Fuca1	4	135920735	151935417	+	ENSMUSG00000025261	HECT, UBA and WWE domain containing 1 [Source:MGI Symbol;Acc:MGI:1926884]	8.78999e-08	2.77369e-06	0.612787	0.558395	10.3409	9.95681	9.97009	10.6928	10.6859
Tcea3	4	136247729	8518825	-	ENSMUSG00000047712	uronyl-2-sulfotransferase [Source:MGI Symbol;Acc:MGI:2442406]	8.86893e-08	2.7932e-06	1.01696	0.802828	4.08359	4.05335	3.98857	4.85109	5.19921
Hnrnpr	4	136310942	53797706	-	ENSMUSG00000054626	X-linked lymphocyte-regulated [Source:MGI Symbol;Acc:MGI:98976]	9.15544e-08	2.87788e-06	-1.21955	-0.874537	4.44826	4.87913	5.20849	3.61305	3.66316
Ddost	4	138304730	51396738	-	ENSMUSG00000037161	mitochondria localized glutamic acid rich protein [Source:MGI Symbol;Acc:MGI:1914999]	9.51351e-08	2.98468e-06	-1.38759	-0.917211	4.38079	3.80399	4.13624	2.82756	2.58916
Pla2g5	4	138799244	38528824	-	ENSMUSG00000038991	thioredoxin domain containing 5 [Source:MGI Symbol;Acc:MGI:2145316]	9.5389e-08	2.9869e-06	0.52341	0.488457	8.32106	8.14351	8.35975	8.71886	8.83384
Crocc	4	141016637	144011263	-	ENSMUSG00000027422	ribosome binding protein 1 [Source:MGI Symbol;Acc:MGI:1932395]	9.85624e-08	3.08036e-06	0.579225	0.532486	8.53227	8.27042	8.22233	8.93002	8.87675
Epha2	4	141301240	56598069	-	ENSMUSG00000061273	membrane magnesium transporter 1 [Source:MGI Symbol;Acc:MGI:2384305]	1.08239e-07	3.3763e-06	0.695991	0.617339	6.26292	6.10214	5.9132	6.78298	6.76119
Fam131c	4	141368220	55423183	-	ENSMUSG00000018593	secreted acidic cysteine rich glycoprotein [Source:MGI Symbol;Acc:MGI:98373]	1.09959e-07	3.42342e-06	0.523571	0.48827	9.21799	9.14731	9.02482	9.69873	9.56387
Clcnka	4	141384610	8090498	-	ENSMUSG00000031165	Wiskott-Aldrich syndrome [Source:MGI Symbol;Acc:MGI:105059]	1.11359e-07	3.4604e-06	-1.34691	-0.905586	4.48442	3.90896	4.14402	2.70891	2.92619
Clcnkb	4	141404353	33641967	-	ENSMUSG00000052906	UBX domain protein 8 [Source:MGI Symbol;Acc:MGI:1337129]	1.15541e-07	3.58353e-06	0.787988	0.67704	5.18815	5.05335	4.92228	5.80604	5.83908
Zbtb17	4	141444654	95096098	+	ENSMUSG00000063296	transmembrane protein 117 [Source:MGI Symbol;Acc:MGI:2444580]	1.1637e-07	3.60239e-06	1.12331	0.844512	4.14813	4.19155	4.89948	5.42825	5.67439
Fblim1	4	141576062	157326319	+	ENSMUSG00000027642	ribophorin II [Source:MGI Symbol;Acc:MGI:98085]	1.17434e-07	3.6216e-06	0.470097	0.44408	8.85273	8.70026	8.8076	9.22304	9.24662
Tmem51	4	142030992	18279936	+	ENSMUSG00000037369	lysine (K)-specific demethylase 6A [Source:MGI Symbol;Acc:MGI:1095419]	1.17253e-07	3.6216e-06	0.586092	0.537228	7.59687	7.36379	7.31653	8.01322	7.97286
Pdpn	4	143267431	108017973	-	ENSMUSG00000058135	glutathione S-transferase, mu 1 [Source:MGI Symbol;Acc:MGI:95860]	1.22592e-07	3.77351e-06	0.591238	0.541017	7.21207	7.29524	7.07958	7.8228	7.71083
Pramef8	4	143412426	151017322	-	ENSMUSG00000025266	guanine nucleotide binding protein-like 3 (nucleolar)-like [Source:MGI Symbol;Acc:MGI:2448557]	1.2387e-07	3.80568e-06	0.498543	0.467628	9.03566	8.81754	8.94109	9.35688	9.45952
BC080695	4	143551700	34170845	+	ENSMUSG00000031532	store-operated calcium entry-associated regulatory factor [Source:MGI Symbol;Acc:MGI:1915137]	1.24166e-07	3.8076e-06	0.715598	0.630025	5.90569	5.83319	6.13624	6.53091	6.77168
Gm13078	4	143719455	35121928	+	ENSMUSG00000034957	CCAAT/enhancer binding protein (C/EBP), alpha [Source:MGI Symbol;Acc:MGI:99480]	1.25845e-07	3.84631e-06	-2.13488	-0.958314	3.09299	2.68094	2.79469	0.749555	0.663159
Pramef6	4	143894237	85700924	-	ENSMUSG00000036902	neuropilin (NRP) and tolloid (TLL)-like 2 [Source:MGI Symbol;Acc:MGI:1921763]	1.259e-07	3.84631e-06	-1.58181	-0.943043	3.62062	3.81304	3.43775	1.82756	2.19921
Pramef25	4	143948580	13173328	+	ENSMUSG00000031010	ubiquitin specific peptidase 9, X chromosome [Source:MGI Symbol;Acc:MGI:894681]	1.30994e-07	3.99445e-06	0.59308	0.542222	10.0257	9.67273	9.678	10.3182	10.4225
Gm13101	4	143964518	36943666	-	ENSMUSG00000026116	transmembrane protein 131 [Source:MGI Symbol;Acc:MGI:1927110]	1.31286e-07	3.99591e-06	0.57271	0.526617	8.01603	7.71391	7.799	8.33702	8.45497
Gm13128	4	144330249	101911908	+	ENSMUSG00000037028	predicted gene 12800 [Source:MGI Symbol;Acc:MGI:3652120]	1.38729e-07	4.21457e-06	-7.99698	-0.999725	1.82621	2.27247	1.96241	-3.57237	-3.81077
Gm13119	4	144357942	25250761	-	ENSMUSG00000040857	Ets2 repressor factor [Source:MGI Symbol;Acc:MGI:109637]	1.40145e-07	4.24968e-06	-0.545797	-0.505226	8.58151	8.53414	8.52893	8.09484	7.85447
Tnfrsf1b	4	145213463	13003455	+	ENSMUSG00000026730	phosphotriesterase related [Source:MGI Symbol;Acc:MGI:107372]	1.4694e-07	4.44744e-06	0.857949	0.71661	4.70885	4.48546	4.7238	5.38053	5.56523
Tnfrsf8	4	145267137	124741374	-	ENSMUSG00000072772	gene rich cluster, C10 gene [Source:MGI Symbol;Acc:MGI:1315201]	1.5093e-07	4.55975e-06	-0.658549	-0.589285	6.45374	6.31288	6.39928	5.6322	5.77794
Platr16	4	145410245	87919857	-	ENSMUSG00000096619	predicted pseudogene 2035 [Source:MGI Symbol;Acc:MGI:3780204]	1.51321e-07	4.56312e-06	-4.53044	-0.893549	1.7804	2.37375	1.81432	-1.83541	-3.65877
Zfp990	4	145510759	62383177	-	ENSMUSG00000094942	predicted gene 3604 [Source:MGI Symbol;Acc:MGI:3781781]	1.53713e-07	4.6267e-06	-1.08272	-0.818708	5.55413	6.20879	6.48598	5.04315	5.01719
Gm13212	4	145585166	183369553	-	ENSMUSG00000056050	melanoma inhibitory activity 3 [Source:MGI Symbol;Acc:MGI:2443183]	1.57225e-07	4.72368e-06	0.594945	0.543018	7.23347	7.14843	6.969	7.63423	7.75009
Zfp600	4	146156824	11310682	-	ENSMUSG00000095936	zinc finger and SCAN domain containing 4E [Source:MGI Symbol;Acc:MGI:3643613]	1.64844e-07	4.93442e-06	-7.9528	-0.986185	2.07413	2.10582	1.77479	-3.57237	-3.81077
Zfp981	4	146502027	13150617	+	ENSMUSG00000022545	excision repair cross-complementing rodent repair deficiency, complementation group 4 [Source:MGI Symbol;Acc:MGI:1354163]	1.64834e-07	4.93442e-06	-0.622806	-0.563218	6.62224	6.5314	6.58357	5.97837	5.88813
Rex2	4	147021850	94786515	-	ENSMUSG00000068876	cingulin [Source:MGI Symbol;Acc:MGI:1927237]	1.6666e-07	4.97965e-06	-1.36366	-0.901325	4.2356	3.93405	3.79469	2.53383	2.68108
Zfp978	4	147361303	36645395	-	ENSMUSG00000059708	A kinase (PRKA) anchor protein 17B [Source:MGI Symbol;Acc:MGI:2443758]	1.70747e-07	5.09244e-06	0.721226	0.631983	5.41866	5.35839	5.24872	6.07148	6.01189
Zfp982	4	147492417	27248066	-	ENSMUSG00000117916	RIKEN cDNA 9630028I04 gene [Source:MGI Symbol;Acc:MGI:2442601]	1.71973e-07	5.11966e-06	2.12018	0.970331	1.58109	0.661036	0.692326	2.97195	3.26009
Zfp985	4	147553277	32979067	+	ENSMUSG00000042842	serine (or cysteine) peptidase inhibitor, clade B, member 6b [Source:MGI Symbol;Acc:MGI:894688]	1.76256e-07	5.23759e-06	-1.80569	-0.947484	3.49863	2.98296	3.20478	1.43761	1.38562
Zfp979	4	147611937	142390535	-	ENSMUSG00000031278	acyl-CoA synthetase long-chain family member 4 [Source:MGI Symbol;Acc:MGI:1354713]	1.78853e-07	5.3051e-06	0.767717	0.661685	5.44826	5.50234	5.26307	6.01634	6.27934
Plod1	4	147909753	87651129	+	ENSMUSG00000045394	epithelial cell adhesion molecule [Source:MGI Symbol;Acc:MGI:106653]	1.80104e-07	5.33253e-06	0.543908	0.503276	8.79703	8.47125	8.61819	9.12459	9.18417
Nppb	4	147985788	91559589	+	ENSMUSG00000026311	ankyrin repeat and SOCS box-containing 1 [Source:MGI Symbol;Acc:MGI:1929735]	1.80772e-07	5.3426e-06	0.745992	0.647808	5.05982	5.10582	5.07654	5.75705	5.85101
Srm	4	148591503	154301676	-	ENSMUSG00000029032	Rho guanine nucleotide exchange factor (GEF) 16 [Source:MGI Symbol;Acc:MGI:2446219]	1.83179e-07	5.40393e-06	-2.28318	-0.940301	2.70885	2.5355	2.73415	0.164592	0.511156
Clstn1	4	149586468	116065839	-	ENSMUSG00000027210	Meis homeobox 2 [Source:MGI Symbol;Acc:MGI:108564]	1.85678e-07	5.46779e-06	0.634452	0.571572	5.95549	6.04953	5.9558	6.63084	6.57005
Pik3cd	4	149649168	104862667	+	ENSMUSG00000054568	ubiquitin specific peptidase 17-like A [Source:MGI Symbol;Acc:MGI:107699]	1.86779e-07	5.48463e-06	-7.55857	-1.6723	3.14813	3.01467	2.94471	-3.57237	-3.65877
Spsb1	4	149896283	71560676	+	ENSMUSG00000015217	high mobility group box 3 [Source:MGI Symbol;Acc:MGI:1098219]	1.86923e-07	5.48463e-06	0.707319	0.622298	5.46645	5.62297	5.44091	6.17209	6.2254
Errfi1	4	150853919	7369499	+	ENSMUSG00000049723	matrix metallopeptidase 12 [Source:MGI Symbol;Acc:MGI:97005]	1.99005e-07	5.82867e-06	1.33154	0.899224	3.47006	3.21903	2.79469	4.70375	4.24812
Kcnab2	4	152390742	121255856	+	ENSMUSG00000000056	nuclear prelamin A recognition factor [Source:MGI Symbol;Acc:MGI:1914858]	1.99544e-07	5.83399e-06	0.80251	0.682202	4.91367	5.1846	5.3053	5.92836	5.92431
Ajap1	4	153373221	79156301	+	ENSMUSG00000021125	arginase type II [Source:MGI Symbol;Acc:MGI:1330806]	2.0843e-07	6.08287e-06	-7.5883	-1.48826	2.89229	3.5355	2.58214	-3.57237	-3.65877
Megf6	4	154170730	28913960	+	ENSMUSG00000024935	solute carrier family 1 (neuronal/epithelial high affinity glutamate transporter, system Xag), member 1 [Source:MGI Symbol;Acc:MGI:105083]	2.0887e-07	6.08482e-06	-1.2096	-0.858147	4.68419	4.47979	4.32596	2.95467	3.52114
Arhgef16	4	154278486	105173616	+	ENSMUSG00000016458	Wilms tumor 1 homolog [Source:MGI Symbol;Acc:MGI:98968]	2.11646e-07	6.14377e-06	-3.23563	-0.849835	2.11161	2.44531	2.18983	-3.42037	-0.199338
Gnb1	4	155491361	81170416	+	ENSMUSG00000025726	solute carrier family 28 (sodium-coupled nucleoside transporter), member 1 [Source:MGI Symbol;Acc:MGI:3605073]	2.11496e-07	6.14377e-06	0.557314	0.513307	6.74507	6.87265	6.85871	7.35359	7.37121
Cdk6	5	3341485	60853778	-	ENSMUSG00000072568	LRAT domain containing 1 [Source:MGI Symbol;Acc:MGI:3026924]	2.1551e-07	6.2448e-06	-3.37855	-0.847173	2.55413	1.5355	2.24872	-1.83541	-0.851414
Cyp51	5	4081145	18413177	+	ENSMUSG00000074502	upstream binding transcription factor, RNA polymerase I-like 1 [Source:MGI Symbol;Acc:MGI:3588290]	2.16582e-07	6.26475e-06	-3.74134	-0.860512	1.95549	1.91738	2.12842	-3.42037	-1.07381
Fzd1	5	4753839	43495921	+	ENSMUSG00000028461	coiled-coil domain containing 107 [Source:MGI Symbol;Acc:MGI:1913423]	2.2094e-07	6.37949e-06	0.954537	0.763312	4.16606	4.34909	4.67095	5.26963	5.41537
Gtpbp10	5	5537454	65764826	+	ENSMUSG00000022032	scavenger receptor class A, member 5 [Source:MGI Symbol;Acc:MGI:1918395]	2.22512e-07	6.41354e-06	0.933794	0.752869	4.20991	4.05335	4.11266	4.95032	5.11602
Steap2	5	5664829	120896579	+	ENSMUSG00000032890	regulating synaptic membrane exocytosis 3 [Source:MGI Symbol;Acc:MGI:2443331]	2.23946e-07	6.44348e-06	-1.07656	-0.811814	4.94515	4.78113	5.41222	3.96333	3.97786
Steap1	5	5736317	18023288	-	ENSMUSG00000078453	ABRA C-terminal like [Source:MGI Symbol;Acc:MGI:1920362]	2.29785e-07	6.58826e-06	-1.78416	-0.940146	3.03566	3.246	3.21957	1.43761	1.29543
Sri	5	8046078	88250100	-	ENSMUSG00000095799	predicted pseudogene 8332 [Source:MGI Symbol;Acc:MGI:3644018]	2.29597e-07	6.58826e-06	-7.50912	-1.63557	2.91367	3.06097	2.9799	-3.57237	-3.65877
Adam22	5	8072352	93797510	+	ENSMUSG00000060256	TD and POZ domain containing 4 [Source:MGI Symbol;Acc:MGI:3027904]	2.30843e-07	6.60455e-06	-7.89873	-0.920261	1.95549	2.246	1.51175	-3.57237	-3.81077
Abcb1b	5	8798147	20617619	-	ENSMUSG00000031059	NADH:ubiquinone oxidoreductase subunit B11 [Source:MGI Symbol;Acc:MGI:1349919]	2.31163e-07	6.60455e-06	0.693517	0.611963	7.01479	7.40175	7.50648	8.00694	7.98328
9330182L06Rik	5	9266118	166127922	-	ENSMUSG00000026564	dual specificity phosphatase 27 (putative) [Source:MGI Symbol;Acc:MGI:2685055]	2.32666e-07	6.61738e-06	0.699739	0.616126	6.95549	7.44966	7.25232	7.89478	7.93182
Gnai1	5	18265135	152111376	+	ENSMUSG00000032802	sulfiredoxin 1 homolog (S. cerevisiae) [Source:MGI Symbol;Acc:MGI:104971]	2.32871e-07	6.61738e-06	0.50993	0.475538	7.75546	7.62554	7.59142	8.14473	8.14697
Napepld	5	21662901	143421091	+	ENSMUSG00000046862	PRAME family member 8 [Source:MGI Symbol;Acc:MGI:2140473]	2.33235e-07	6.61738e-06	-0.653031	-0.583411	7.41117	7.49393	7.15465	6.63762	6.73247
Fam126a	5	23915276	78919517	+	ENSMUSG00000116165	pyridoxal (pyridoxine, vitamin B6) phosphatase [Source:MGI Symbol;Acc:MGI:1919282]	2.32079e-07	6.61738e-06	0.665057	0.592306	5.93211	5.80172	5.92001	6.62675	6.42072
Klhl7	5	24100605	57948394	+	ENSMUSG00000038305	spermatogenesis associated, serine-rich 2- like [Source:MGI Symbol;Acc:MGI:1914448]	2.34972e-07	6.64929e-06	0.866509	0.717273	4.64638	4.39198	4.42504	5.28699	5.3774
Atg9b	5	24384181	58847503	+	ENSMUSG00000026029	caspase 8 [Source:MGI Symbol;Acc:MGI:1261423]	2.35175e-07	6.64929e-06	-2.23386	-0.9232	3.07413	2.34909	2.92679	0.749555	0.341231
Abcb8	5	24393663	78352489	-	ENSMUSG00000001211	1-acylglycerol-3-phosphate O-acyltransferase 3 [Source:MGI Symbol;Acc:MGI:1336186]	2.40652e-07	6.79237e-06	0.633864	0.570112	6.58609	6.47695	6.83488	7.23427	7.26679
Smarcd3	5	24590818	101471853	+	ENSMUSG00000001313	Rho family GTPase 2 [Source:MGI Symbol;Acc:MGI:1338755]	2.43043e-07	6.84802e-06	-0.956474	-0.760328	5.00113	4.9299	5.18983	4.20168	3.91866
Dpp6	5	26817203	42109656	+	ENSMUSG00000025860	X-linked inhibitor of apoptosis [Source:MGI Symbol;Acc:MGI:107572]	2.48665e-07	6.99435e-06	0.579488	0.529818	8.07532	7.76141	7.78166	8.38497	8.48429
Htr5a	5	27842149	37098347	-	ENSMUSG00000021803	cadherin-related family member 1 [Source:MGI Symbol;Acc:MGI:2157782]	2.50591e-07	7.03639e-06	1.09301	0.821424	3.56767	3.66104	3.52373	4.4805	4.81291
Insig1	5	28071363	8252406	-	ENSMUSG00000031171	FtsJ RNA methyltransferase homolog 1 (E. coli) [Source:MGI Symbol;Acc:MGI:1859648]	2.51808e-07	7.0584e-06	0.657353	0.58658	6.20558	6.21733	5.96021	6.76698	6.76854
En2	5	28165694	110624452	-	ENSMUSG00000032491	neurotrophin receptor associated death domain [Source:MGI Symbol;Acc:MGI:1914419]	2.56916e-07	7.18923e-06	1.0049	0.784562	3.90302	3.71028	4.09672	4.91948	4.86479
Garem2	5	30105161	132741797	-	ENSMUSG00000026442	neurofascin [Source:MGI Symbol;Acc:MGI:104753]	2.58438e-07	7.21945e-06	-2.68183	-0.882811	2.55413	1.88343	2.87165	-0.0984421	-0.336841
Selenoi	5	30232581	49196244	+	ENSMUSG00000037966	ninjurin 1 [Source:MGI Symbol;Acc:MGI:1196617]	2.63701e-07	7.35389e-06	0.814934	0.687285	4.6271	4.5944	4.60486	5.42198	5.38015
Dpysl5	5	30711564	143270022	-	ENSMUSG00000046658	zinc finger protein 316 [Source:MGI Symbol;Acc:MGI:1860402]	2.74937e-07	7.65414e-06	-2.82705	-0.867062	2.07413	2.0457	2.90864	-0.250445	-0.658769
Tmem214	5	30868012	58164693	+	ENSMUSG00000050002	idnK gluconokinase homolog (E. coli) [Source:MGI Symbol;Acc:MGI:1922981]	2.77795e-07	7.72052e-06	-1.30081	-0.877164	3.94515	3.81304	4.05607	2.64572	2.58916
Fndc4	5	31292242	58555437	-	ENSMUSG00000035914	CD276 antigen [Source:MGI Symbol;Acc:MGI:2183926]	2.7836e-07	7.72306e-06	-0.841532	-0.700576	5.64638	5.28227	5.49968	4.59644	4.63585
Nsd2	5	33820725	152477910	-	ENSMUSG00000028931	potassium voltage-gated channel, shaker- related subfamily, beta member 2 [Source:MGI Symbol;Acc:MGI:109239]	2.81887e-07	7.80765e-06	1.11555	0.828021	3.52664	3.36148	3.82403	4.54541	4.79244
Nat8l	5	33995984	6980501	-	ENSMUSG00000056629	FK506 binding protein 2 [Source:MGI Symbol;Acc:MGI:95542]	2.88174e-07	7.96825e-06	0.74118	0.641819	5.23135	4.99891	5.11266	5.81564	5.85101
Mxd4	5	34173883	135735326	+	ENSMUSG00000005514	P450 (cytochrome) oxidoreductase [Source:MGI Symbol;Acc:MGI:97744]	2.90256e-07	8.01223e-06	0.56771	0.520338	6.79918	6.58651	6.70946	7.20077	7.28667
Zfyve28	5	34194893	99054392	+	ENSMUSG00000017493	insulin-like growth factor binding protein 4 [Source:MGI Symbol;Acc:MGI:96439]	2.97982e-07	8.21161e-06	-4.05546	-0.661698	3.47006	0.298466	2.35975	-1.83541	-1.33684
Add1	5	34573664	75656722	+	ENSMUSG00000005672	KIT proto-oncogene receptor tyrosine kinase [Source:MGI Symbol;Acc:MGI:96677]	3.06727e-07	8.43834e-06	-0.650608	-0.580434	8.21368	7.77998	8.17424	7.3084	7.47309
Nop14	5	34638536	140956728	-	ENSMUSG00000031429	proteasome (prosome, macropain) 26S subunit, non-ATPase, 10 [Source:MGI Symbol;Acc:MGI:1858898]	3.14325e-07	8.63284e-06	0.601403	0.545397	6.34387	6.49393	6.33278	6.93938	7.00479
Acox3	5	35583040	133530790	+	ENSMUSG00000037600	keratinocyte differentiation factor 1 [Source:MGI Symbol;Acc:MGI:1916323]	3.31262e-07	9.08269e-06	-2.02886	-0.927249	2.95549	2.71993	2.81432	0.827557	0.733548
Afap1	5	35893319	140813433	-	ENSMUSG00000042386	testis expressed 13B [Source:MGI Symbol;Acc:MGI:1890544]	3.32556e-07	9.10287e-06	2.29145	0.940723	-0.00386998	0.661036	0.692326	2.84642	2.68108
Jakmip1	5	37028335	78584502	+	ENSMUSG00000032763	ilvB (bacterial acetolactate synthase)-like [Source:MGI Symbol;Acc:MGI:1351911]	3.33158e-07	9.10407e-06	0.814991	0.685483	4.8262	4.5572	4.81432	5.47748	5.57485
Crmp1	5	37241940	74135363	-	ENSMUSG00000031393	methyl CpG binding protein 2 [Source:MGI Symbol;Acc:MGI:99918]	3.34118e-07	9.11506e-06	0.653755	0.582731	5.82902	5.61264	5.75715	6.32782	6.40058
Evc	5	37289098	136247139	+	ENSMUSG00000042712	transcription elongation factor A like 9 [Source:MGI Symbol;Acc:MGI:109567]	3.39428e-07	9.24445e-06	0.500237	0.466846	8.21422	8.33895	8.26352	8.67437	8.8253
Evc2	5	37338499	91759066	+	ENSMUSG00000030096	solute carrier family 6 (neurotransmitter transporter, taurine), member 6 [Source:MGI Symbol;Acc:MGI:98488]	3.46188e-07	9.41285e-06	0.591538	0.537732	8.31555	7.98647	7.95691	8.62368	8.7018
Nsg1	5	38137192	110946158	-	ENSMUSG00000032494	teratocarcinoma-derived growth factor 1 [Source:MGI Symbol;Acc:MGI:98658]	3.52899e-07	9.57937e-06	0.442167	0.418686	9.80313	9.69583	9.80285	10.123	10.2489
Cd38	5	43868553	84981473	+	ENSMUSG00000034391	F-box protein 15 [Source:MGI Symbol;Acc:MGI:1354755]	3.5386e-07	9.5895e-06	-0.497096	-0.464076	9.51073	9.62168	9.62428	8.95874	9.16877
Prom1	5	43993620	5108539	-	ENSMUSG00000041849	caspase recruitment domain family, member 6 [Source:MGI Symbol;Acc:MGI:3032959]	3.57888e-07	9.68255e-06	-1.91798	-0.926487	3.01603	3.01467	2.81432	1.03906	0.985087
Tapt1	5	44175154	19991104	+	ENSMUSG00000070777	carcinoembryonic antigen-related cell adhesion molecule 20 [Source:MGI Symbol;Acc:MGI:1918851]	3.75571e-07	1.01441e-05	-2.11046	-0.90568	3.49863	2.9005	2.51175	1.03906	0.733548
Adgra3	5	49959956	100400762	+	ENSMUSG00000059327	ectodysplasin-A [Source:MGI Symbol;Acc:MGI:1195272]	3.93552e-07	1.06122e-05	0.849359	0.703327	4.78621	4.55181	4.46284	5.36753	5.49098
Pi4k2b	5	52741574	152062694	+	ENSMUSG00000041133	structural maintenance of chromosomes 1A [Source:MGI Symbol;Acc:MGI:1344345]	3.9469e-07	1.06254e-05	0.524531	0.485896	9.12884	8.91711	8.84655	9.41667	9.52269
Tbc1d1	5	64156305	102157091	-	ENSMUSG00000051220	excision repair cross-complementing rodent repair deficiency complementation group 6 like [Source:MGI Symbol;Acc:MGI:2654144]	4.05256e-07	1.08918e-05	0.564678	0.516966	7.70426	7.69752	7.44564	8.12701	8.19882
Klf3	5	64803388	10905050	-	ENSMUSG00000095339	zinc finger and SCAN domain containing 4B [Source:MGI Symbol;Acc:MGI:3645447]	4.13634e-07	1.10987e-05	-7.76813	-0.854277	1.99613	2.01467	1.3053	-3.57237	-3.81077
Klb	5	65348314	93081867	+	ENSMUSG00000051515	family with sequence similarity 181, member B [Source:MGI Symbol;Acc:MGI:1930951]	4.14421e-07	1.11016e-05	1.09217	0.813611	3.6591	3.94232	3.48751	4.63491	4.91488
Rbm47	5	66016549	61036199	-	ENSMUSG00000024619	caudal type homeobox 1 [Source:MGI Symbol;Acc:MGI:88360]	4.23937e-07	1.13379e-05	-0.690926	-0.606145	7.76137	7.31845	7.63277	7.00064	6.71844
Uchl1	5	66676091	105752235	-	ENSMUSG00000030894	tripeptidyl peptidase I [Source:MGI Symbol;Acc:MGI:1336194]	4.29578e-07	1.14699e-05	0.520876	0.482765	7.26604	7.24683	7.16137	7.76636	7.67997
Limch1	5	66745827	12400126	+	ENSMUSG00000096014	SRY (sex determining region Y)-box 1 [Source:MGI Symbol;Acc:MGI:98357]	4.41405e-07	1.17665e-05	-2.11663	-0.909142	2.60756	2.59964	3.12842	0.57963	0.733548
Gm43698	5	67360387	79996062	+	ENSMUSG00000004665	calponin 2 [Source:MGI Symbol;Acc:MGI:105093]	4.43377e-07	1.17997e-05	-1.58668	-0.907374	3.26915	3.65098	3.43775	2.00589	1.69878
Atp8a1	5	67618140	48136981	+	ENSMUSG00000037005	X-prolyl aminopeptidase (aminopeptidase P) 2, membrane-bound [Source:MGI Symbol;Acc:MGI:2180001]	4.47012e-07	1.18771e-05	0.983111	0.767892	3.95549	3.82203	3.73415	4.84642	4.75062
Cox7b2	5	71442824	101943183	+	ENSMUSG00000070890	predicted gene 12794 [Source:MGI Symbol;Acc:MGI:3795847]	4.56219e-07	1.2102e-05	-7.34922	-1.49671	2.60756	2.91738	2.92679	-3.57237	-3.65877
Ociad1	5	73292784	36766214	-	ENSMUSG00000044595	DND microRNA-mediated repression inhibitor 1 [Source:MGI Symbol;Acc:MGI:2447763]	4.57325e-07	1.21117e-05	-1.25999	-0.857414	3.91367	3.95872	4.03113	2.55691	2.80066
Ociad2	5	73322199	120667820	+	ENSMUSG00000070803	Cbp/p300-interacting transactivator, with Glu/Asp-rich carboxy-terminal domain, 4 [Source:MGI Symbol;Acc:MGI:1861694]	4.66893e-07	1.2345e-05	1.03071	0.78833	4.51969	5.38896	5.06429	5.8993	6.18515
Kit	5	75574916	120679597	+	ENSMUSG00000029602	RAS protein activator like 1 (GAP1 like) [Source:MGI Symbol;Acc:MGI:1330842]	4.69897e-07	1.24044e-05	-1.05663	-0.794029	4.53356	4.34909	4.60486	3.47445	3.3636
Paics	5	76951307	36147787	+	ENSMUSG00000050271	PEAK1 related kinase activating pseudokinase 1 [Source:MGI Symbol;Acc:MGI:1196223]	4.72227e-07	1.24457e-05	1.09082	0.810596	3.80349	3.27247	3.62723	4.65109	4.64044
Hopx	5	77086988	22014222	+	ENSMUSG00000003402	protein kinase C substrate 80K-H [Source:MGI Symbol;Acc:MGI:107877]	4.7326e-07	1.24528e-05	0.443644	0.419434	8.52491	8.47339	8.55067	8.89704	8.97672
Tmprss11f	5	86521898	5872088	+	ENSMUSG00000020473	AE binding protein 1 [Source:MGI Symbol;Acc:MGI:1197012]	4.7566e-07	1.24958e-05	0.898662	0.727418	4.93995	4.9005	4.42504	5.68554	5.61269
Grsf1	5	88659448	74393272	-	ENSMUSG00000031399	family with sequence similarity 3, member A [Source:MGI Symbol;Acc:MGI:1913544]	4.76992e-07	1.25107e-05	0.931502	0.743415	4.3731	3.95872	4.35306	5.11101	5.17728
Gc	5	89417522	8132892	-	ENSMUSG00000031166	WD repeat domain 13 [Source:MGI Symbol;Acc:MGI:1914661]	4.87883e-07	1.27758e-05	0.707876	0.617197	5.27329	5.11316	5.32596	5.93498	5.91298
Parm1	5	91517615	13127163	-	ENSMUSG00000042414	PR domain containing 14 [Source:MGI Symbol;Acc:MGI:3588194]	4.89127e-07	1.27878e-05	0.533088	0.492013	7.05382	6.89732	6.97555	7.41883	7.55068
Uso1	5	92137938	106670246	+	ENSMUSG00000000303	cadherin 1 [Source:MGI Symbol;Acc:MGI:88354]	4.91243e-07	1.28226e-05	-0.462975	-0.435432	9.96656	9.77	9.79793	9.35133	9.37086
Naaa	5	92257659	113217096	-	ENSMUSG00000057378	ryanodine receptor 3 [Source:MGI Symbol;Acc:MGI:99684]	4.95204e-07	1.29054e-05	-2.3683	-0.886904	2.44091	2.29847	2.87165	0.386985	-0.0738066
Scarb2	5	92441314	120308779	+	ENSMUSG00000094796	cDNA sequence BC147527 [Source:MGI Symbol;Acc:MGI:4840510]	5.07265e-07	1.31986e-05	-7.72965	-0.824695	1.41117	2.19155	1.55906	-3.57237	-3.81077
AA792892	5	94339749	174439039	-	ENSMUSG00000016256	cathepsin Z [Source:MGI Symbol;Acc:MGI:1891190]	5.0879e-07	1.32172e-05	-0.71658	-0.621783	6.79487	6.34909	6.69497	5.80122	5.95962
Naa11	5	97382198	11402318	+	ENSMUSG00000070828	zinc finger and SCAN domain containing 4F [Source:MGI Symbol;Acc:MGI:3708485]	5.39697e-07	1.39978e-05	-7.6952	-0.83822	2.03566	1.70056	1.41222	-3.57237	-3.81077
Prkg2	5	98929773	20637948	+	ENSMUSG00000116883	predicted gene, 49700 [Source:MGI Symbol;Acc:MGI:6215158]	5.53384e-07	1.433e-05	-1.39801	-0.879167	3.69657	3.93405	3.64926	2.51037	2.17412
Cds1	5	101765130	53630439	-	ENSMUSG00000058298	minichromosome maintenance 9 homologous recombination repair factor [Source:MGI Symbol;Acc:MGI:1918817]	5.64306e-07	1.45897e-05	-0.795237	-0.668742	5.50568	5.62039	5.42185	4.60754	4.78831
Lrrc8b	5	105415775	74707933	+	ENSMUSG00000027102	homeobox D8 [Source:MGI Symbol;Acc:MGI:96209]	5.67749e-07	1.46323e-05	-1.84484	-0.909818	2.8706	2.95054	3.15945	1.22349	1.04167
Brdt	5	107331159	90688366	-	ENSMUSG00000020541	target of myb1-like 1 (chicken) [Source:MGI Symbol;Acc:MGI:1919193]	5.67073e-07	1.46323e-05	-0.791444	-0.666517	5.44459	5.27247	5.41543	4.52214	4.60333
Srrd	5	112337392	48282453	+	ENSMUSG00000063785	UTP14A small subunit processome component [Source:MGI Symbol;Acc:MGI:1919804]	5.69914e-07	1.46649e-05	0.496641	0.462709	8.02219	7.95821	7.83548	8.38698	8.44189
Asphd2	5	112384354	46238503	-	ENSMUSG00000030838	USH1 protein network component harmonin [Source:MGI Symbol;Acc:MGI:1919338]	5.74488e-07	1.47362e-05	0.907049	0.729429	4.17493	4.08357	4.26307	5.15706	4.95594
Grk3	5	112910482	119840544	-	ENSMUSG00000031827	coactosin-like 1 (Dictyostelium) [Source:MGI Symbol;Acc:MGI:1919292]	5.74325e-07	1.47362e-05	1.00437	0.773816	4.22708	3.70056	4.19732	5.11101	4.95962
Cmklr1	5	113612354	73117920	+	ENSMUSG00000092310	predicted gene 20509 [Source:MGI Symbol;Acc:MGI:5141974]	5.79139e-07	1.48321e-05	-0.833398	-0.689483	5.7599	5.6434	5.37965	4.8228	4.66766
Ficd	5	113735803	125258608	+	ENSMUSG00000027203	deoxyuridine triphosphatase [Source:MGI Symbol;Acc:MGI:1346051]	5.83228e-07	1.49134e-05	0.469371	0.440465	9.00922	9.16927	9.06096	9.52398	9.53414
Usp30	5	114065461	35392289	+	ENSMUSG00000030494	rhophilin, Rho GTPase binding protein 2 [Source:MGI Symbol;Acc:MGI:1289234]	6.03813e-07	1.54157e-05	0.791823	0.667405	6.4862	6.08916	5.86696	7.01946	6.85002
Ung	5	114130386	61979108	-	ENSMUSG00000058806	collagen, type XIII, alpha 1 [Source:MGI Symbol;Acc:MGI:1277201]	6.46689e-07	1.64845e-05	-4.06147	-0.789475	2.03566	1.34909	2.15945	-1.42037	-3.65877
Gltp	5	114669398	87156521	-	ENSMUSG00000026247	endothelin converting enzyme-like 1 [Source:MGI Symbol;Acc:MGI:1343461]	6.55094e-07	1.66727e-05	-3.32917	-0.818411	1.82621	1.77651	2.24872	-1.83541	-1.07381
Pla2g1b	5	115466262	156543214	+	ENSMUSG00000027624	erythrocyte membrane protein band 4.1 like 1 [Source:MGI Symbol;Acc:MGI:103010]	6.73176e-07	1.71062e-05	-0.595421	-0.537713	7.23666	6.97694	7.18889	6.41726	6.61269
Nos1	5	117781032	66719805	+	ENSMUSG00000026005	ribulose-5-phosphate-3-epimerase [Source:MGI Symbol;Acc:MGI:1913896]	6.8484e-07	1.73564e-05	0.508779	0.471947	7.50656	7.62361	7.71535	8.08693	8.12177
Tesc	5	118027743	121226854	+	ENSMUSG00000030137	tubulin, alpha 8 [Source:MGI Symbol;Acc:MGI:1858225]	6.85148e-07	1.73564e-05	1.45488	0.894347	2.44091	2.10582	2.21957	3.55691	3.80884
Tpcn1	5	120534153	18392830	-	ENSMUSG00000026740	DnaJ heat shock protein family (Hsp40) member C1 [Source:MGI Symbol;Acc:MGI:103268]	7.07495e-07	1.78947e-05	0.688371	0.602253	5.47366	5.23594	5.38294	5.97837	6.08101
Rasal1	5	120648812	95956962	-	ENSMUSG00000057421	LAS1-like (S. cerevisiae) [Source:MGI Symbol;Acc:MGI:1923380]	7.25971e-07	1.83336e-05	0.444328	0.419241	8.56345	8.60094	8.52968	8.96036	9.01344
Oas2	5	120730333	87959595	-	ENSMUSG00000045333	zinc finger protein 423 [Source:MGI Symbol;Acc:MGI:1891217]	7.32851e-07	1.84787e-05	1.43252	0.889224	2.41117	2.07607	2.51175	3.62402	3.86479
Oas1c	5	120800194	27337692	-	ENSMUSG00000040488	latent transforming growth factor beta binding protein 4 [Source:MGI Symbol;Acc:MGI:1321395]	7.35759e-07	1.85234e-05	-0.517437	-0.478416	7.77457	7.89838	7.90063	7.37648	7.26084
Oas1a	5	120896256	107591094	+	ENSMUSG00000051041	olfactomedin-like 1 [Source:MGI Symbol;Acc:MGI:2679264]	7.41584e-07	1.86413e-05	1.32944	0.870409	2.47006	2.96684	2.58214	3.97195	4.03472
Aldh2	5	121566027	42277185	+	ENSMUSG00000025862	stromal antigen 2 [Source:MGI Symbol;Acc:MGI:1098583]	7.72168e-07	1.93802e-05	0.51409	0.475817	7.88149	7.70604	7.69828	8.16881	8.33664
Sh2b3	5	121815488	24392143	-	ENSMUSG00000038295	autophagy related 9B [Source:MGI Symbol;Acc:MGI:2685420]	7.80599e-07	1.95617e-05	0.961267	0.751124	4.43354	4.19155	3.9799	5.28353	5.00301
Ccdc63	5	122108040	99701130	+	ENSMUSG00000023017	acid-sensing (proton-gated) ion channel 1 [Source:MGI Symbol;Acc:MGI:1194915]	7.91395e-07	1.98019e-05	-1.26465	-0.845692	3.83743	4.31766	4.21219	2.66709	3.01366
P2rx7	5	122643911	145621479	+	ENSMUSG00000067338	tubulin, alpha 3B [Source:MGI Symbol;Acc:MGI:1095408]	8.15395e-07	2.034e-05	-1.18127	-0.824704	4.07413	4.3366	4.48751	2.88341	3.29543
Setd1b	5	123142193	101297465	+	ENSMUSG00000079487	mediator complex subunit 12 [Source:MGI Symbol;Acc:MGI:1926212]	8.15311e-07	2.034e-05	0.747855	0.639004	7.0965	6.53414	6.66961	7.64168	7.36221
Mlxip	5	123394798	128355851	-	ENSMUSG00000001521	tubby-like protein 3 [Source:MGI Symbol;Acc:MGI:1329045]	8.18865e-07	2.03954e-05	-0.687129	-0.599972	6.16828	6.45401	6.42185	5.57115	5.71627
Clip1	5	123577795	59373304	+	ENSMUSG00000019916	procollagen-proline, 2-oxoglutarate 4- dioxygenase (proline 4-hydroxylase), alpha 1 polypeptide [Source:MGI Symbol;Acc:MGI:97463]	8.27752e-07	2.05853e-05	0.642595	0.570592	6.85411	6.3995	6.71339	7.305	7.26382
Ogfod2	5	124112297	149288153	+	ENSMUSG00000060063	arachidonate 5-lipoxygenase activating protein [Source:MGI Symbol;Acc:MGI:107505]	8.30407e-07	2.06199e-05	1.38011	0.877667	2.6591	3.03027	2.33278	3.90156	4.2116
Atp6v0a2	5	124628576	72874884	-	ENSMUSG00000026185	insulin-like growth factor binding protein 5 [Source:MGI Symbol;Acc:MGI:96440]	8.3765e-07	2.07366e-05	-2.08612	-0.887306	2.8706	2.73904	2.5356	0.28007	0.864793
Scarb1	5	125277087	86693095	-	ENSMUSG00000084899	predicted gene 15344 [Source:MGI Symbol;Acc:MGI:3708098]	8.37312e-07	2.07366e-05	0.664067	0.585184	5.66226	5.86398	5.63277	6.33285	6.40058
Aacs	5	125475814	5060785	+	ENSMUSG00000035228	coiled-coil domain containing 106 [Source:MGI Symbol;Acc:MGI:2385900]	8.3938e-07	2.0748e-05	-2.09772	-0.883052	2.7804	2.71993	2.67095	0.971947	0.148586
Tmem132c	5	127241808	112867894	+	ENSMUSG00000021759	phospholipid phosphatase 1 [Source:MGI Symbol;Acc:MGI:108412]	8.54727e-07	2.10953e-05	0.576339	0.523063	6.62711	6.59046	6.40899	7.06747	7.12995
Glt1d1	5	127632262	97996181	-	ENSMUSG00000038352	ADP-ribosylation factor-like 5C [Source:MGI Symbol;Acc:MGI:3028577]	9.01589e-07	2.22183e-05	-2.59151	-0.842008	2.60756	1.88343	2.41222	-0.0984421	-0.488844
Vkorc1l1	5	129941970	13175338	+	ENSMUSG00000031447	lysosomal-associated membrane protein 1 [Source:MGI Symbol;Acc:MGI:96745]	9.40292e-07	2.31371e-05	0.410263	0.389952	10.0385	10.0801	10.0726	10.4135	10.4892
Tmem248	5	130217081	42264256	-	ENSMUSG00000032018	sterol-C5-desaturase [Source:MGI Symbol;Acc:MGI:1353611]	9.52196e-07	2.33948e-05	0.67882	0.594216	5.40363	5.21221	5.31222	5.91948	6.01012
Tyw1	5	130255619	63145923	+	ENSMUSG00000021939	cathepsin B [Source:MGI Symbol;Acc:MGI:88561]	9.53757e-07	2.33979e-05	0.476935	0.445555	9.14644	8.87589	9.00147	9.46036	9.46987
Galnt17	5	130872082	73921870	-	ENSMUSG00000031389	Rho GTPase activating protein 4 [Source:MGI Symbol;Acc:MGI:2159577]	9.6777e-07	2.3706e-05	0.574083	0.520913	6.50216	6.59964	6.41864	7.10515	7.01631
Clip2	5	134489383	54781946	-	ENSMUSG00000022180	solute carrier family 7 (cationic amino acid transporter, y+ system), member 8 [Source:MGI Symbol;Acc:MGI:1355323]	9.78086e-07	2.39228e-05	1.05246	0.785005	4.47006	3.80399	3.89948	5.23427	4.97786
Cldn3	5	134986214	119818104	+	ENSMUSG00000027298	TYRO3 protein tyrosine kinase 3 [Source:MGI Symbol;Acc:MGI:104294]	9.97891e-07	2.43706e-05	0.447225	0.421047	8.05141	7.99195	7.99933	8.4014	8.47534
Mlxipl	5	135089890	79637918	-	ENSMUSG00000020312	SHC (Src homology 2 domain containing) transforming protein 2 [Source:MGI Symbol;Acc:MGI:106180]	1.0166e-06	2.47905e-05	-2.46644	-0.840208	2.60756	1.91738	2.87165	-0.42037	0.341231
Tbl2	5	135149657	118705778	-	ENSMUSG00000033917	glycerophosphodiester phosphodiesterase 1 [Source:MGI Symbol;Acc:MGI:1891827]	1.08254e-06	2.63198e-05	0.584458	0.528072	6.29381	6.13136	6.10471	6.75954	6.71953
Fkbp6	5	135291704	75534942	+	ENSMUSG00000031197	von Hippel-Lindau binding protein 1 [Source:MGI Symbol;Acc:MGI:1333804]	1.08203e-06	2.63198e-05	0.561322	0.51103	8.27484	8.56959	8.6345	9.00143	9.07975
Por	5	135670033	50125719	+	ENSMUSG00000020376	ring finger protein 130 [Source:MGI Symbol;Acc:MGI:1891717]	1.09131e-06	2.64541e-05	0.755437	0.641342	5.66226	5.27901	5.58214	6.06143	6.41001
Ssc4d	5	135960211	83735199	+	ENSMUSG00000019969	presenilin 1 [Source:MGI Symbol;Acc:MGI:1202717]	1.09067e-06	2.64541e-05	0.586542	0.529563	6.07413	6.00681	5.94916	6.59086	6.55798
Upk3bl	5	136054492	10216920	-	ENSMUSG00000031174	retinitis pigmentosa GTPase regulator [Source:MGI Symbol;Acc:MGI:1344037]	1.13628e-06	2.74221e-05	0.844782	0.690676	4.52664	4.19847	4.45661	5.20168	5.23605
Sh2b2	5	136218147	94643244	+	ENSMUSG00000071723	G1 to S phase transition 2 [Source:MGI Symbol;Acc:MGI:1316727]	1.13433e-06	2.74221e-05	0.683992	0.596514	5.49509	5.25598	5.33278	6.07548	5.97059
Slc12a9	5	137314558	164980375	-	ENSMUSG00000061778	motile sperm domain containing 2 [Source:MGI Symbol;Acc:MGI:1924013]	1.13588e-06	2.74221e-05	0.701256	0.607634	5.04052	5.0457	5.0927	5.77192	5.70537
Ephb4	5	137350109	12464944	-	ENSMUSG00000057554	lectin, galactose binding, soluble 8 [Source:MGI Symbol;Acc:MGI:1928481]	1.14429e-06	2.75744e-05	0.745722	0.635104	4.80348	4.82203	4.75461	5.47748	5.55555
Tfr2	5	137569840	118995211	-	ENSMUSG00000008734	G protein-coupled receptor, family C, group 5, member B [Source:MGI Symbol;Acc:MGI:1927596]	1.15187e-06	2.76754e-05	0.626945	0.558121	5.82621	5.99692	5.86461	6.42512	6.57844
Pcolce	5	137605103	164997272	+	ENSMUSG00000047757	Fanconi anemia, complementation group B [Source:MGI Symbol;Acc:MGI:2448558]	1.15095e-06	2.76754e-05	0.772827	0.651035	4.81489	4.9299	4.69233	5.61305	5.52114
Zcwpw1	5	137787798	30263790	+	ENSMUSG00000007476	leucine rich repeat containing 8A VRAC subunit A [Source:MGI Symbol;Acc:MGI:2652847]	1.17583e-06	2.82097e-05	0.685598	0.597342	5.61737	5.28553	5.45035	6.13805	6.09612
Mcm7	5	138164583	78209349	+	ENSMUSG00000032348	glutathione S-transferase, alpha 4 [Source:MGI Symbol;Acc:MGI:1309515]	1.19714e-06	2.86365e-05	-0.480523	-0.44778	10.5895	10.8278	10.7882	10.2217	10.2514
Cnpy4	5	138187485	88685015	-	ENSMUSG00000004359	Spi-C transcription factor (Spi-1/PU.1 related) [Source:MGI Symbol;Acc:MGI:1341168]	1.19694e-06	2.86365e-05	-1.6101	-0.875284	3.88149	3.06097	3.43775	1.74955	1.95594
Gm43720	5	138264952	91170795	+	ENSMUSG00000070732	RNA binding motif protein 44 [Source:MGI Symbol;Acc:MGI:2685663]	1.21648e-06	2.90567e-05	-1.57229	-0.87617	3.39606	3.06097	3.51175	1.66709	1.80066
Gpc2	5	138273655	136085255	-	ENSMUSG00000057000	nuclear RNA export factor 3 [Source:MGI Symbol;Acc:MGI:2685230]	1.23999e-06	2.95747e-05	-1.62042	-0.874852	3.81489	3.42185	3.31911	1.33452	2.27197
Stag3	5	138280240	7883432	+	ENSMUSG00000031155	proviral integration site 2 [Source:MGI Symbol;Acc:MGI:97587]	1.27975e-06	3.04785e-05	0.806541	0.669047	4.63999	4.58387	4.45035	5.41568	5.26901
Get4	5	139252324	195131586	-	ENSMUSG00000016481	complement component (3b/4b) receptor 1-like [Source:MGI Symbol;Acc:MGI:88513]	1.29393e-06	3.07715e-05	0.619674	0.552464	5.66856	5.76724	5.83368	6.30585	6.40463
Adap1	5	139271876	17928219	-	ENSMUSG00000003528	solute carrier family 25 (mitochondrial carrier, citrate transporter), member 1 [Source:MGI Symbol;Acc:MGI:1345283]	1.30994e-06	3.11068e-05	0.528485	0.48544	8.19253	7.97895	8.33108	8.70827	8.64872
Tmem184a	5	139802485	71725716	-	ENSMUSG00000070000	FCH domain only 1 [Source:MGI Symbol;Acc:MGI:1921265]	1.38266e-06	3.27859e-05	-0.854936	-0.692188	5.17493	4.93819	5.23057	4.14187	4.32992
Chst12	5	140505550	57787514	+	ENSMUSG00000020520	polypeptide N- acetylgalactosaminyltransferase 10 [Source:MGI Symbol;Acc:MGI:1890480]	1.43871e-06	3.40654e-05	-0.858782	-0.693758	5.07413	5.17761	5.06429	4.05536	4.37465
Ap5z1	5	142463944	12992950	+	ENSMUSG00000024423	impact, RWD domain protein [Source:MGI Symbol;Acc:MGI:1098233]	1.479e-06	3.49688e-05	-0.480431	-0.447181	8.56049	8.54334	8.44682	7.92004	8.10403
Slc29a4	5	142692512	166166510	+	ENSMUSG00000000544	glycoprotein A33 (transmembrane) [Source:MGI Symbol;Acc:MGI:1891703]	1.50174e-06	3.54549e-05	0.492604	0.456983	7.35759	7.35762	7.52373	7.84349	7.92525
Tnrc18	5	142724661	36874111	-	ENSMUSG00000006423	RIKEN cDNA C330007P06 gene [Source:MGI Symbol;Acc:MGI:1924894]	1.51069e-06	3.56147e-05	0.565061	0.512504	6.09065	6.19155	6.17851	6.70246	6.69327
Rbakdn	5	143164779	119229906	-	ENSMUSG00000027317	protein phosphatase 1, regulatory inhibitor subunit 14D [Source:MGI Symbol;Acc:MGI:1919362]	1.51981e-06	3.5778e-05	-1.03224	-0.766662	4.49863	4.37375	4.74441	3.34781	3.61736
Zfp316	5	143249697	37255738	-	ENSMUSG00000032122	solute carrier family 37 (glycerol-3- phosphate transporter), member 2 [Source:MGI Symbol;Acc:MGI:1929693]	1.54577e-06	3.63368e-05	0.836208	0.683136	5.36924	4.76724	4.95359	5.78908	5.92807
Grid2ip	5	143357338	154275713	+	ENSMUSG00000057751	multiple EGF-like-domains 6 [Source:MGI Symbol;Acc:MGI:1919351]	1.56381e-06	3.66551e-05	-1.95034	-0.856004	2.68419	2.93405	3.73415	0.827557	1.51116
Kdelr2	5	143403838	135084709	+	ENSMUSG00000046733	G protein-coupled receptor, family C, group 5, member A [Source:MGI Symbol;Acc:MGI:1891250]	1.56236e-06	3.66551e-05	0.637159	0.563505	6.03322	5.74378	5.80943	6.53383	6.42338
Nptx2	5	144545902	12762073	-	ENSMUSG00000064127	mediator complex subunit 14 [Source:MGI Symbol;Acc:MGI:1349442]	1.58694e-06	3.7144e-05	0.705281	0.607947	6.34584	5.93198	5.85989	6.76078	6.72277
Cdx2	5	147300805	50456201	-	ENSMUSG00000029822	oxysterol binding protein-like 3 [Source:MGI Symbol;Acc:MGI:1918970]	1.67035e-06	3.90402e-05	-1.13769	-0.798802	4.04537	4.14216	4.02272	2.86503	2.95594
Slc46a3	5	147878437	70821413	+	ENSMUSG00000003279	DLG associated protein 1 [Source:MGI Symbol;Acc:MGI:1346065]	1.71127e-06	3.99395e-05	1.04507	0.773226	4.10233	3.84866	3.42504	4.87425	4.80066
Slc7a1	5	148327410	7908351	+	ENSMUSG00000031158	translocase of inner mitochondrial membrane 17b [Source:MGI Symbol;Acc:MGI:1343176]	1.75299e-06	4.08547e-05	0.552677	0.50273	6.47366	6.49674	6.65062	7.13038	7.01277
Alox5ap	5	149264767	86632424	-	ENSMUSG00000048764	transmembrane protease, serine 11f [Source:MGI Symbol;Acc:MGI:2442348]	1.75838e-06	4.09219e-05	-2.94312	-0.792346	2.07413	2.10582	1.77479	-1.42037	-0.658769
B3glct	5	149678230	20611735	-	ENSMUSG00000033809	asparagine-linked glycosylation 3 (alpha-1,3- mannosyltransferase) [Source:MGI Symbol;Acc:MGI:1098592]	1.78973e-06	4.15922e-05	0.723037	0.617952	4.95549	4.82203	4.87165	5.62948	5.53599
Fry	5	150118645	112472162	+	ENSMUSG00000055943	ER membrane protein complex subunit 7 [Source:MGI Symbol;Acc:MGI:1920274]	1.80306e-06	4.18423e-05	0.566663	0.512966	6.00362	6.05144	6.09471	6.61168	6.57844
Gm5	5	150499747	6053712	+	ENSMUSG00000024807	synovial apoptosis inhibitor 1, synoviolin [Source:MGI Symbol;Acc:MGI:1921376]	1.81463e-06	4.2051e-05	0.685736	0.59465	5.82621	5.51348	5.45973	6.29044	6.24812
Brca2	5	150522630	50059006	-	ENSMUSG00000029090	adhesion G protein-coupled receptor A3 [Source:MGI Symbol;Acc:MGI:1917943]	1.84264e-06	4.26394e-05	0.505205	0.466317	7.25457	7.11408	7.20105	7.5754	7.76382
Samd9l	6	3372257	44407879	-	ENSMUSG00000037071	stearoyl-Coenzyme A desaturase 1 [Source:MGI Symbol;Acc:MGI:98239]	1.8615e-06	4.3015e-05	0.662607	0.579624	8.98229	8.33307	8.65199	9.31751	9.31654
Sdhaf3	6	6956004	65032759	-	ENSMUSG00000025955	aldo-keto reductase family 1, member C-like [Source:MGI Symbol;Acc:MGI:1918111]	1.87095e-06	4.3172e-05	-2.15459	-0.845939	2.55413	2.49111	2.62723	0.749555	-0.0738066
Gpr85	6	13834458	30487223	+	ENSMUSG00000006649	nephrosis 1, nephrin [Source:MGI Symbol;Acc:MGI:1859637]	1.89768e-06	4.37253e-05	-1.444	-0.848685	4.09299	3.2593	4.03949	2.30755	2.42869
Met	6	17463800	88588819	+	ENSMUSG00000090693	tripartite motif-containing 43A [Source:MGI Symbol;Acc:MGI:3645218]	1.90029e-06	4.37253e-05	-3.1903	-0.747094	2.34977	2.19155	1.24872	-0.835408	-1.65877
Asz1	6	18050964	108860615	+	ENSMUSG00000020728	centrosomal protein 112 [Source:MGI Symbol;Acc:MGI:1923673]	1.90739e-06	4.38269e-05	0.721398	0.616479	5.28564	4.94232	5.07247	5.82042	5.78417
Fam3c	6	22306520	80822033	+	ENSMUSG00000035413	transmembrane protein 98 [Source:MGI Symbol;Acc:MGI:1923457]	1.92057e-06	4.40678e-05	-1.51335	-0.858926	3.2356	3.28553	3.34633	1.66709	1.83308
Aass	6	23072173	46448219	-	ENSMUSG00000090919	poly(A) binding protein, cytoplasmic 4-like [Source:MGI Symbol;Acc:MGI:3643087]	1.96428e-06	4.50075e-05	-3.33137	-0.771618	1.7331	1.77651	1.89027	-1.83541	-1.33684
Cadps2	6	23262773	165194438	-	ENSMUSG00000040848	SFT2 domain containing 2 [Source:MGI Symbol;Acc:MGI:1917362]	2.02211e-06	4.62675e-05	-1.50208	-0.852798	3.85963	3.31129	3.79469	1.66709	2.49098
Iqub	6	24444865	134086819	+	ENSMUSG00000031256	cleavage stimulation factor, 3' pre-RNA subunit 2 [Source:MGI Symbol;Acc:MGI:1343054]	2.05706e-06	4.70013e-05	0.453508	0.424683	7.97722	7.8136	7.86931	8.29345	8.34264
Snd1	6	28475139	12190658	+	ENSMUSG00000024410	regulator of MON1-CCZ1 [Source:MGI Symbol;Acc:MGI:1916528]	2.08045e-06	4.74693e-05	0.526995	0.482735	6.63195	6.57193	6.48598	7.06042	7.07679
Calu	6	29348069	66969640	-	ENSMUSG00000005125	N-myc downstream regulated gene 1 [Source:MGI Symbol;Acc:MGI:1341799]	2.10246e-06	4.78375e-05	0.673208	0.585634	5.3731	5.17761	5.17851	5.8993	5.89005
Tmem209	6	30479053	7626866	-	ENSMUSG00000057440	membrane protein, palmitoylated 7 (MAGUK p55 subfamily member 7) [Source:MGI Symbol;Acc:MGI:1922989]	2.09979e-06	4.78375e-05	-0.670657	-0.583459	5.77457	5.81078	5.74185	5.03496	5.12913
Mest	6	30723547	147936767	-	ENSMUSG00000019055	procollagen-lysine, 2-oxoglutarate 5- dioxygenase 1 [Source:MGI Symbol;Acc:MGI:99907]	2.10823e-06	4.79021e-05	-0.809862	-0.664302	6.35759	5.80626	6.433	5.31772	5.45497
Podxl	6	31519488	32979860	+	ENSMUSG00000020570	synaptophysin-like protein [Source:MGI Symbol;Acc:MGI:108081]	2.13691e-06	4.84862e-05	0.616869	0.547976	6.47905	6.32558	6.15176	6.81923	7.011
Akr1b8	6	34354119	64737751	-	ENSMUSG00000045005	frizzled class receptor 5 [Source:MGI Symbol;Acc:MGI:108571]	2.14737e-06	4.86558e-05	-0.520636	-0.477594	7.3731	7.50513	7.41864	6.80965	6.96785
Cald1	6	34598500	95698096	+	ENSMUSG00000015354	procollagen C-endopeptidase enhancer 2 [Source:MGI Symbol;Acc:MGI:1923727]	2.16962e-06	4.90918e-05	0.539544	0.492098	6.41117	6.46696	6.34633	6.90156	6.95133
Stra8	6	34920163	33949338	+	ENSMUSG00000022817	integrin beta 5 [Source:MGI Symbol;Acc:MGI:96614]	2.17987e-06	4.92553e-05	0.424241	0.400341	8.42705	8.43399	8.48176	8.7994	8.89798
Slc23a4	6	34945278	136271978	+	ENSMUSG00000046432	brain expressed X-linked 3 [Source:MGI Symbol;Acc:MGI:1338016]	2.18397e-06	4.92797e-05	0.452523	0.423747	8.65751	8.79032	8.66961	9.08767	9.18672
Zc3hav1	6	38305286	94406689	-	ENSMUSG00000027194	tetratricopeptide repeat domain 17 [Source:MGI Symbol;Acc:MGI:1921819]	2.20614e-06	4.97112e-05	0.610487	0.543362	5.84301	5.63322	5.77479	6.27833	6.39651
Parp12	6	39086410	143951016	-	ENSMUSG00000078511	PRAME family member 25 [Source:MGI Symbol;Acc:MGI:3649968]	2.2108e-06	4.97476e-05	-7.36816	-0.694382	1.7331	1.07607	1.35975	-3.57237	-3.81077
Dennd11	6	40401375	74641516	+	ENSMUSG00000069814	coiled-coil domain containing 92B [Source:MGI Symbol;Acc:MGI:3588240]	2.2692e-06	5.09914e-05	-2.34948	-0.813833	2.95549	2.01467	2.33278	0.28007	-0.0738066
Tcaf2	6	42623016	48539714	+	ENSMUSG00000043592	unc-5 family C-terminal like [Source:MGI Symbol;Acc:MGI:1923839]	2.27294e-06	5.10052e-05	1.47492	0.862078	2.49863	1.81304	2.15945	3.75954	3.48078
Tpk1	6	43345001	127330844	-	ENSMUSG00000042367	gap junction protein, beta 3 [Source:MGI Symbol;Acc:MGI:95721]	2.33255e-06	5.22709e-05	0.500829	0.462178	8.28768	7.96482	8.15609	8.63864	8.59803
Cntnap2	6	45059357	152769465	-	ENSMUSG00000045180	shroom family member 2 [Source:MGI Symbol;Acc:MGI:107194]	2.38657e-06	5.34081e-05	0.5506	0.499986	6.34977	6.18808	6.29661	6.74076	6.86871
Pdia4	6	47796141	69333042	+	ENSMUSG00000018470	potassium voltage-gated channel, shaker- related subfamily, beta member 3 [Source:MGI Symbol;Acc:MGI:1336208]	2.43283e-06	5.43687e-05	1.22996	0.820373	2.63356	2.93405	2.75461	4.10319	3.87261
Zfp786	6	47819266	165775308	+	ENSMUSG00000040713	cellular repressor of E1A-stimulated genes 1 [Source:MGI Symbol;Acc:MGI:1344382]	2.44291e-06	5.45193e-05	0.754574	0.634149	5.03078	4.83541	5.29486	5.77685	5.81494
Atp6v0e2	6	48537615	122610087	-	ENSMUSG00000030117	growth differentiation factor 3 [Source:MGI Symbol;Acc:MGI:95686]	2.49151e-06	5.55281e-05	0.439353	0.412628	7.87537	7.86016	7.8204	8.28397	8.25375
Gpnmb	6	49036546	3385733	+	ENSMUSG00000024900	carnitine palmitoyltransferase 1a, liver [Source:MGI Symbol;Acc:MGI:1098296]	2.51027e-06	5.58698e-05	-0.55859	-0.505379	8.6263	8.28024	8.66758	7.86792	8.03079
Igf2bp3	6	49085223	98953703	-	ENSMUSG00000072235	tubulin, alpha 1A [Source:MGI Symbol;Acc:MGI:98869]	2.52704e-06	5.61663e-05	0.620587	0.549656	7.39701	7.39499	6.99718	7.93167	7.81291
Gsdme	6	50188888	25754378	-	ENSMUSG00000063011	mesothelin [Source:MGI Symbol;Acc:MGI:1888992]	2.55842e-06	5.67865e-05	1.18472	0.807989	3.38079	2.71993	3.33278	4.43761	4.2116
Osbpl3	6	50293330	84727350	-	ENSMUSG00000027079	CLP1, cleavage and polyadenylation factor I subunit [Source:MGI Symbol;Acc:MGI:2138968]	2.58074e-06	5.72041e-05	-0.530926	-0.484749	7.06222	7.19501	7.07755	6.59086	6.52982
Halr1	6	52102949	37649655	+	ENSMUSG00000001942	sialic acid acetylesterase [Source:MGI Symbol;Acc:MGI:104803]	2.58602e-06	5.72433e-05	0.849956	0.684436	4.79775	4.25266	4.71861	5.42198	5.43926
Hoxa7	6	52214491	89457898	-	ENSMUSG00000035540	vitamin D binding protein [Source:MGI Symbol;Acc:MGI:95669]	2.61852e-06	5.78843e-05	-1.22894	-0.809934	3.68419	4.12774	4.19732	2.84642	2.69878
Hoxa9	6	52223100	45666394	-	ENSMUSG00000055978	fucosyltransferase 2 [Source:MGI Symbol;Acc:MGI:109374]	2.67327e-06	5.90145e-05	-1.89731	-0.838214	3.58109	2.5355	3.12842	0.749555	1.55068
Hoxa10	6	52231197	124704418	+	ENSMUSG00000004270	lysophosphatidylcholine acyltransferase 3 [Source:MGI Symbol;Acc:MGI:1315211]	2.74413e-06	6.0497e-05	0.608237	0.540675	6.59108	6.1846	6.34464	6.96441	6.96694
Scrn1	6	54501173	40922308	+	ENSMUSG00000031596	solute carrier family 7 (cationic amino acid transporter, y+ system), member 2 [Source:MGI Symbol;Acc:MGI:99828]	2.76403e-06	6.08535e-05	-1.29908	-0.819474	4.24406	4.0457	3.79469	3.03906	2.31851
Nt5c3	6	56882400	62382865	+	ENSMUSG00000039578	coiled-coil serine rich 1 [Source:MGI Symbol;Acc:MGI:3045354]	2.77307e-06	6.09702e-05	-2.31263	-0.809248	1.91367	2.86615	2.51175	0.164592	0.148586
Herc6	6	57581000	26476142	+	ENSMUSG00000040601	NLR family, pyrin domain containing 4A [Source:MGI Symbol;Acc:MGI:2443697]	2.80645e-06	6.1621e-05	-1.45597	-0.842219	3.41117	3.28553	3.35975	1.70891	2.01366
Vopp1	6	57727807	138312628	+	ENSMUSG00000028757	dolichyl-di-phosphooligosaccharide-protein glycotransferase [Source:MGI Symbol;Acc:MGI:1194508]	2.84769e-06	6.24426e-05	0.430888	0.405339	8.24669	8.25474	8.24962	8.70504	8.61065
Nap1l5	6	58905233	52221854	-	ENSMUSG00000038236	homeobox A7 [Source:MGI Symbol;Acc:MGI:96179]	2.89132e-06	6.3314e-05	1.23709	0.817448	3.14813	2.5355	2.73415	4.05536	4.01366
Ccser1	6	61180324	77894096	-	ENSMUSG00000017453	pipecolic acid oxidase [Source:MGI Symbol;Acc:MGI:1197006]	2.97904e-06	6.51475e-05	-0.787513	-0.649395	5.24406	5.27901	5.40899	4.33452	4.64957
Grid2	6	63255876	129122036	-	ENSMUSG00000028785	hippocalcin [Source:MGI Symbol;Acc:MGI:1336200]	3.03098e-06	6.61946e-05	-4.23649	-0.695669	2.03566	0.813039	2.06429	-1.83541	-3.65877
Gadd45a	6	67035096	93827117	+	ENSMUSG00000058005	TD and POZ domain containing 3 [Source:MGI Symbol;Acc:MGI:3027903]	3.05182e-06	6.65606e-05	-7.30782	-0.653148	0.826205	1.66104	1.41222	-3.57237	-3.81077
Reep1	6	71707561	99074728	+	ENSMUSG00000031216	START domain containing 8 [Source:MGI Symbol;Acc:MGI:2448556]	3.16664e-06	6.89726e-05	0.735591	0.620996	5.06938	5.14932	4.98424	5.60477	5.94114
Rnf181	6	72359714	5895432	-	ENSMUSG00000025816	Sec61, alpha subunit 2 (S. cerevisiae) [Source:MGI Symbol;Acc:MGI:1931071]	3.17926e-06	6.9125e-05	0.578369	0.518942	6.27329	5.98296	6.13429	6.66974	6.70646
Vamp8	6	72385223	103101658	-	ENSMUSG00000020937	phospholipase C, delta 3 [Source:MGI Symbol;Acc:MGI:107451]	3.1821e-06	6.9125e-05	0.706295	0.603392	5.05982	5.00286	4.96241	5.79152	5.58678
Ggcx	6	72414308	27711482	+	ENSMUSG00000040276	protein kinase C and casein kinase substrate in neurons 1 [Source:MGI Symbol;Acc:MGI:1345181]	3.19555e-06	6.93248e-05	-1.71096	-0.838694	3.84857	2.81304	3.17472	1.53383	1.66316
Retsat	6	72598475	85173766	-	ENSMUSG00000022892	amyloid beta (A4) precursor protein [Source:MGI Symbol;Acc:MGI:88059]	3.23498e-06	7.0087e-05	-0.683817	-0.588635	7.38654	7.04857	7.54958	6.43916	6.80578
Eva1a	6	82041043	54751318	+	ENSMUSG00000036632	asparagine-linked glycosylation 5 (dolichyl- phosphate beta-glucosyltransferase) [Source:MGI Symbol;Acc:MGI:1913498]	3.28475e-06	7.10708e-05	0.635312	0.558101	5.55752	5.62039	5.65743	6.08941	6.34966
Aup1	6	83054521	56865188	-	ENSMUSG00000038816	catenin (cadherin associated protein), alpha- like 1 [Source:MGI Symbol;Acc:MGI:1859649]	3.33034e-06	7.19618e-05	0.492243	0.454377	6.91896	6.93509	6.86813	7.31603	7.43663
Tlx2	6	83068324	85151264	-	ENSMUSG00000019235	ribosomal protein S6 kinase-like 1 [Source:MGI Symbol;Acc:MGI:2443413]	3.33938e-06	7.20617e-05	0.891907	0.701412	4.26083	4.3553	4.81432	5.24141	5.48334
Tet3	6	83362373	84846934	-	ENSMUSG00000003814	calreticulin [Source:MGI Symbol;Acc:MGI:88252]	3.51684e-06	7.55912e-05	0.492928	0.454752	10.6288	10.7967	10.4846	11.1259	11.1019
Vax2	6	83711264	105966097	-	ENSMUSG00000017765	solute carrier family 12, member 4 [Source:MGI Symbol;Acc:MGI:1309465]	3.51439e-06	7.55912e-05	0.580583	0.520031	5.86512	5.7127	5.79469	6.36753	6.32992
Dusp11	6	85942268	55488111	-	ENSMUSG00000034675	drebrin 1 [Source:MGI Symbol;Acc:MGI:1931838]	3.50961e-06	7.55912e-05	-2.43169	-0.794357	2.21852	1.95054	2.51175	0.0390614	-0.488844
Gfpt1	6	87042846	42505740	-	ENSMUSG00000092416	zinc finger protein 141 [Source:MGI Symbol;Acc:MGI:3584269]	3.58168e-06	7.68837e-05	-0.492355	-0.454091	7.26083	7.27165	7.37718	6.73824	6.83808
Copg1	6	87887814	10605654	-	ENSMUSG00000034371	triokinase, FMN cyclase [Source:MGI Symbol;Acc:MGI:2385084]	3.66308e-06	7.85275e-05	-0.599048	-0.5324	6.2356	6.20707	6.13819	5.61855	5.52611
Hmces	6	87913935	67822647	+	ENSMUSG00000032796	laminin, alpha 1 [Source:MGI Symbol;Acc:MGI:99892]	3.74998e-06	8.02849e-05	0.702515	0.599978	7.91035	7.25432	7.3747	8.25559	8.18122
Rpn1	6	88084482	7710262	+	ENSMUSG00000031148	G patch domain and KOW motifs [Source:MGI Symbol;Acc:MGI:1859610]	3.79405e-06	8.1122e-05	0.555742	0.501829	6.23347	6.03993	6.08262	6.62675	6.67774
Ruvbl1	6	88465409	135995355	+	ENSMUSG00000048040	adipocyte-related X-chromosome expressed sequence 2 [Source:MGI Symbol;Acc:MGI:1924226]	3.81726e-06	8.14337e-05	0.841876	0.676177	4.45556	5.03414	4.77479	5.53963	5.65638
Sec61a1	6	88503579	169320372	-	ENSMUSG00000031352	holocytochrome c synthetase [Source:MGI Symbol;Acc:MGI:106911]	3.81861e-06	8.14337e-05	0.516416	0.472544	6.57104	6.5107	6.44407	6.96225	7.04254
4933427D06Rik	6	88950683	43912375	+	ENSMUSG00000029084	CD38 antigen [Source:MGI Symbol;Acc:MGI:107474]	3.85955e-06	8.21994e-05	0.623841	0.549413	5.72102	5.72233	5.54738	6.33452	6.19766
Aldh1l1	6	90486427	76617384	-	ENSMUSG00000063354	solute carrier family 39 (zinc transporter), member 4 [Source:MGI Symbol;Acc:MGI:1919277]	3.87365e-06	8.22849e-05	0.602705	0.535048	6.64957	6.3413	6.78974	7.17768	7.18829
Fbln2	6	91212455	59076100	-	ENSMUSG00000041362	shootin 1 [Source:MGI Symbol;Acc:MGI:1918903]	3.87334e-06	8.22849e-05	-1.90174	-0.833137	2.8706	2.51348	2.77479	0.48652	1.04167
Slc6a6	6	91684053	30598909	-	ENSMUSG00000006310	zinc finger and BTB domain containing 32 [Source:MGI Symbol;Acc:MGI:1891838]	3.91398e-06	8.30333e-05	0.859741	0.684252	4.17493	4.00681	4.16711	4.81803	5.07594
Fgd5	6	91978878	134411740	+	ENSMUSG00000026456	cytochrome b5 reductase 1 [Source:MGI Symbol;Acc:MGI:1919267]	3.97595e-06	8.42384e-05	0.464996	0.432315	7.15039	7.07795	7.0806	7.56191	7.52858
Trh	6	92242061	65233359	+	ENSMUSG00000035560	WD repeat domain 20, retrogene [Source:MGI Symbol;Acc:MGI:1918198]	3.99129e-06	8.44539e-05	-1.85947	-0.832572	3.03566	2.79489	2.58214	0.57963	1.19921
A730049H05Rik	6	92816478	64206271	-	ENSMUSG00000053626	tolloid-like [Source:MGI Symbol;Acc:MGI:106923]	4.01362e-06	8.47518e-05	-2.86173	-0.744256	1.7804	1.66104	2.48751	-1.42037	-0.488844
Mitf	6	97807052	71320107	+	ENSMUSG00000044548	dishevelled-binding antagonist of beta- catenin 1 [Source:MGI Symbol;Acc:MGI:1891740]	4.01576e-06	8.47518e-05	1.36004	0.831626	2.31806	2.46839	2.09672	3.53383	3.74211
Foxp1	6	98925338	21769342	+	ENSMUSG00000061544	zinc finger protein 229 [Source:MGI Symbol;Acc:MGI:2679295]	4.03807e-06	8.5016e-05	-0.524984	-0.478617	7.30396	7.43582	7.50573	6.77439	6.96053
Shq1	6	100568256	7730530	+	ENSMUSG00000109493	predicted gene 45208 [Source:MGI Symbol;Acc:MGI:5753784]	4.0387e-06	8.5016e-05	0.588608	0.525028	6.87196	6.74968	6.49665	7.32194	7.23681
Setmar	6	108065045	77565161	-	ENSMUSG00000025427	ring finger protein 165 [Source:MGI Symbol;Acc:MGI:2444521]	4.06027e-06	8.53599e-05	0.886338	0.696037	4.12083	3.86615	4.33957	4.98051	4.98509
Itpr1	6	108213096	22976496	+	ENSMUSG00000044068	zinc finger (CCCH type), RNA binding motif and serine/arginine rich 1 [Source:MGI Symbol;Acc:MGI:98885]	4.15942e-06	8.73317e-05	-0.515569	-0.471417	7.07413	7.16442	7.17187	6.51332	6.68108
Edem1	6	108828641	29182471	+	ENSMUSG00000043535	senataxin [Source:MGI Symbol;Acc:MGI:2443480]	4.28052e-06	8.97588e-05	0.41893	0.394555	9.30649	9.15489	9.14814	9.56476	9.63614
Camk1	6	113334124	12038683	-	ENSMUSG00000020176	growth factor receptor bound protein 10 [Source:MGI Symbol;Acc:MGI:103232]	4.40869e-06	9.23279e-05	0.607656	0.537747	6.19907	6.03221	6.36641	6.66709	6.90156
Prrt3	6	113493639	129440853	-	ENSMUSG00000048485	zinc finger and BTB domain containing 8b [Source:MGI Symbol;Acc:MGI:2387181]	4.42073e-06	9.24613e-05	-1.07134	-0.759802	4.20124	4.21221	4.01425	3.11879	2.98509
Slc6a1	6	114282635	128143594	-	ENSMUSG00000030352	tetraspanin 9 [Source:MGI Symbol;Acc:MGI:1924558]	4.47204e-06	9.34147e-05	0.584955	0.521948	6.10698	5.91947	5.9558	6.44999	6.65638
Tsen2	6	115544664	43666278	-	ENSMUSG00000029735	thiamine pyrophosphokinase [Source:MGI Symbol;Acc:MGI:1352500]	4.49649e-06	9.38053e-05	-0.79526	-0.649155	5.12541	5.01467	5.06019	4.12652	4.35804
Tmem40	6	115729131	141467930	+	ENSMUSG00000006215	zinc finger and BTB domain containing 17 [Source:MGI Symbol;Acc:MGI:107410]	4.506e-06	9.38837e-05	-0.527502	-0.480055	6.83323	6.80399	6.87516	6.35771	6.21467
Cand2	6	115774538	37053033	+	ENSMUSG00000037270	RIKEN cDNA 4932438A13 gene [Source:MGI Symbol;Acc:MGI:2444631]	4.55644e-06	9.48135e-05	0.642798	0.560929	5.80634	5.49674	5.51175	6.18696	6.27049
Plxnd1	6	115954811	149955043	-	ENSMUSG00000039911	splA/ryanodine receptor domain and SOCS box containing 1 [Source:MGI Symbol;Acc:MGI:1921896]	4.69745e-06	9.76232e-05	-0.890892	-0.693408	5.26915	4.8618	4.81918	4.07948	4.0827
Eif4a3l2	6	116551141	49214957	-	ENSMUSG00000029814	insulin-like growth factor 2 mRNA binding protein 3 [Source:MGI Symbol;Acc:MGI:1890359]	4.75502e-06	9.85684e-05	-0.470313	-0.435919	7.99425	7.92209	8.15417	7.53019	7.53599
Zfp239	6	117862100	4531680	+	ENSMUSG00000008206	ceramide synthase 4 [Source:MGI Symbol;Acc:MGI:1914510]	4.75325e-06	9.85684e-05	0.915829	0.706916	4.60756	4.76724	4.07247	5.39661	5.41805
Zfp9	6	118461950	133424377	-	ENSMUSG00000070643	SRY (sex determining region Y)-box 13 [Source:MGI Symbol;Acc:MGI:98361]	4.76944e-06	9.87418e-05	0.70284	0.598206	6.84023	6.23594	6.34633	7.2099	7.1397
B4galnt3	6	120203073	77517953	-	ENSMUSG00000037148	Rho GTPase activating protein 10 [Source:MGI Symbol;Acc:MGI:1925764]	4.80398e-06	9.93309e-05	-0.75482	-0.626878	5.44459	5.27575	5.64652	4.61855	4.74637
Il17ra	6	120463247	99198074	+	ENSMUSG00000019952	POC1 centriolar protein B [Source:MGI Symbol;Acc:MGI:1918511]	4.82137e-06	9.95643e-05	-1.00586	-0.737334	4.45556	4.19155	4.63829	3.39981	3.41805
Tuba8	6	121210696	70365084	-	ENSMUSG00000035847	iduronate 2-sulfatase [Source:MGI Symbol;Acc:MGI:96417]	4.91308e-06	0.00010133	0.77823	0.640526	4.49863	4.5355	4.39277	5.31434	5.14859
M6pr	6	122308720	172384099	+	ENSMUSG00000050229	phosphatidylinositol glycan anchor biosynthesis, class M [Source:MGI Symbol;Acc:MGI:1914806]	5.00424e-06	0.00010295	-0.814848	-0.65766	5.31002	4.95872	5.31911	4.26613	4.45497
Phc1	6	122317731	105581653	-	ENSMUSG00000037032	amyloid beta (A4) precursor protein-binding, family B, member 1 [Source:MGI Symbol;Acc:MGI:107765]	5.00318e-06	0.00010295	0.598337	0.530603	5.60428	5.49674	5.585	6.1814	6.09277
Rimklb	6	122447296	7319358	-	ENSMUSG00000004317	chloride channel, voltage-sensitive 5 [Source:MGI Symbol;Acc:MGI:99486]	5.08006e-06	0.000104378	0.79442	0.648942	6.99863	6.51763	6.16711	7.4022	7.33982
Gdf3	6	122605403	70493247	+	ENSMUSG00000113944	predicted gene, 48847 [Source:MGI Symbol;Acc:MGI:6098583]	5.12793e-06	0.000105229	3.29048	0.727272	-1.58883	-1.18696	-1.81017	1.93718	1.58916
Slc2a3	6	122727809	38613426	+	ENSMUSG00000000355	malignant T cell amplified sequence 1 [Source:MGI Symbol;Acc:MGI:1916245]	5.14336e-06	0.000105413	0.579391	0.517342	5.99362	6.19155	6.25771	6.75206	6.66766
Lpcat3	6	124663027	100669553	-	ENSMUSG00000098112	bridging integrator 2 [Source:MGI Symbol;Acc:MGI:3611448]	5.16281e-06	0.000105679	-1.15253	-0.775833	4.76872	3.95054	4.49968	3.36099	3.16141
Grcc10	6	124739183	142507957	-	ENSMUSG00000030246	lactate dehydrogenase B [Source:MGI Symbol;Acc:MGI:96763]	5.24919e-06	0.000107312	0.471939	0.437041	7.85894	7.60745	7.677	8.17255	8.15981
Pianp	6	124996694	73097095	-	ENSMUSG00000057836	X-linked lymphocyte-regulated 3A [Source:MGI Symbol;Acc:MGI:109506]	5.28017e-06	0.000107811	0.664556	0.573965	6.02342	6.33346	6.56051	6.91279	7.01719
Tuba3a	6	125278274	148594993	+	ENSMUSG00000006442	spermidine synthase [Source:MGI Symbol;Acc:MGI:102690]	5.51076e-06	0.000112378	0.483526	0.445993	8.70195	8.86398	8.59461	9.21535	9.15721
Ltbr	6	125306571	52240854	-	ENSMUSG00000000938	homeobox A10 [Source:MGI Symbol;Acc:MGI:96171]	5.55021e-06	0.000113041	1.46238	0.833182	2.6591	1.66104	2.96241	3.95467	3.95594
Tspan9	6	127961396	100591729	+	ENSMUSG00000006782	2',3'-cyclic nucleotide 3' phosphodiesterase [Source:MGI Symbol;Acc:MGI:88437]	5.5718e-06	0.00011334	-0.771422	-0.634409	5.18815	5.16354	5.06019	4.25206	4.42869
Tulp3	6	128321161	102565028	+	ENSMUSG00000021194	chromogranin A [Source:MGI Symbol;Acc:MGI:88394]	5.61649e-06	0.000114106	-1.91425	-0.809336	3.20124	2.66104	2.43775	1.10319	0.589158
Fkbp4	6	128429735	12236400	-	ENSMUSG00000024413	NPC intracellular cholesterol transporter 1 [Source:MGI Symbol;Acc:MGI:1097712]	5.71034e-06	0.000115869	0.676141	0.580507	5.90302	5.47979	5.53264	6.23068	6.36775
Pzp	6	128483567	3653822	+	ENSMUSG00000033781	ankyrin repeat and SOCS box-containing 13 [Source:MGI Symbol;Acc:MGI:2145525]	5.7339e-06	0.000116202	0.901367	0.697774	4.62062	4.2659	3.98857	5.24852	5.12913
Magohb	6	131284388	30821263	+	ENSMUSG00000027706	SEC62 homolog (S. cerevisiae) [Source:MGI Symbol;Acc:MGI:1916526]	5.77517e-06	0.000116893	0.443885	0.414351	7.74059	7.67661	7.62654	8.04622	8.15781
Gprc5a	6	135065651	65817684	+	ENSMUSG00000024516	SEC11 homolog C, signal peptidase complex subunit [Source:MGI Symbol;Acc:MGI:1913536]	5.83448e-06	0.000117948	0.793807	0.647026	4.40363	4.82203	4.79962	5.50741	5.41805
Eif4a3l1	6	136327539	57653032	-	ENSMUSG00000031608	polypeptide N- acetylgalactosaminyltransferase 7 [Source:MGI Symbol;Acc:MGI:1349449]	5.94355e-06	0.000120004	0.63342	0.553106	5.97595	5.59702	5.83848	6.32446	6.50865
Arhgdib	6	136923655	129632228	+	ENSMUSG00000037902	signal-regulatory protein alpha [Source:MGI Symbol;Acc:MGI:108563]	5.98728e-06	0.000120737	0.72279	0.60795	5.89229	5.401	5.41543	6.20351	6.36082
Rerg	6	137054825	30977968	-	ENSMUSG00000117091	predicted gene 5698 [Source:MGI Symbol;Acc:MGI:3649020]	6.08428e-06	0.000122542	-7.1303	-0.599634	1.47006	1.19155	0.774788	-3.57237	-3.81077
Ptpro	6	137252319	38635087	-	ENSMUSG00000048970	C1GALT1-specific chaperone 1 [Source:MGI Symbol;Acc:MGI:1913493]	6.13193e-06	0.000123349	0.814982	0.657241	4.42612	4.92574	4.96681	5.60754	5.57245
Aebp2	6	140622663	3515232	+	ENSMUSG00000004567	mucolipin 1 [Source:MGI Symbol;Acc:MGI:1890498]	6.21437e-06	0.000124854	0.549693	0.495232	6.23772	6.00089	6.21034	6.67239	6.68442
Pde3a	6	141249269	164076493	-	ENSMUSG00000040749	siah E3 ubiquitin protein ligase 1B [Source:MGI Symbol;Acc:MGI:108063]	6.22516e-06	0.000124917	0.530926	0.481536	6.51795	6.72473	6.55177	7.09828	7.12423
Golt1b	6	142387221	20385177	-	ENSMUSG00000045519	zinc finger protein 560 [Source:MGI Symbol;Acc:MGI:1915280]	6.32682e-06	0.000126801	-1.32104	-0.801183	3.31806	3.84866	3.78477	2.41252	2.24812
Ldhb	6	142490249	125938619	-	ENSMUSG00000032854	UDP galactosyltransferase 8A [Source:MGI Symbol;Acc:MGI:109522]	6.41555e-06	0.000128421	-2.91064	-0.727229	1.7331	2.13497	1.60486	-1.09844	-1.07381
Tuba3b	6	145615757	102204724	-	ENSMUSG00000023044	cysteine sulfinic acid decarboxylase [Source:MGI Symbol;Acc:MGI:2180098]	6.45712e-06	0.000129095	-0.733591	-0.612354	5.16606	5.23258	5.28434	4.48652	4.46017
Gm32914	6	145999536	129573641	-	ENSMUSG00000000409	lymphocyte protein tyrosine kinase [Source:MGI Symbol;Acc:MGI:96756]	6.47881e-06	0.00012937	-1.33027	-0.802536	3.51271	3.62039	3.34633	2.22349	2.06915
Ccdc91	6	147475828	52231089	-	ENSMUSG00000038227	homeobox A9 [Source:MGI Symbol;Acc:MGI:96180]	6.48832e-06	0.000129401	1.81156	0.834844	1.8706	0.578573	1.3053	3.20899	3.01366
Resf1	6	149309414	52328762	-	ENSMUSG00000049532	spalt like transcription factor 2 [Source:MGI Symbol;Acc:MGI:1354373]	6.52051e-06	0.000129885	-1.11328	-0.761907	4.39606	3.94232	4.15945	3.22349	2.83308
AU018091	7	3154658	7668186	+	ENSMUSG00000031145	prickle planar cell polarity protein 3 [Source:MGI Symbol;Acc:MGI:1859635]	6.56376e-06	0.000130587	1.00287	0.734595	3.79199	3.37375	3.34633	4.51627	4.47051
Myadm	7	3289080	113185517	-	ENSMUSG00000025531	choroidermia (RAB escort protein 1) [Source:MGI Symbol;Acc:MGI:892979]	6.62008e-06	0.000131547	0.462128	0.428597	7.40458	7.26425	7.34633	7.69857	7.85348
Leng1	7	3660098	104235152	+	ENSMUSG00000072244	tripartite motif-containing 6 [Source:MGI Symbol;Acc:MGI:2137352]	6.71555e-06	0.000133084	-0.422407	-0.396373	8.31806	8.28268	8.24782	7.7903	7.88426
Cdc42ep5	7	4151260	97838764	+	ENSMUSG00000038366	LIM and SH3 protein 1 [Source:MGI Symbol;Acc:MGI:109656]	6.7099e-06	0.000133084	-0.418469	-0.393123	9.00518	8.86696	8.9355	8.54758	8.44058
Brsk1	7	4690604	68089095	+	ENSMUSG00000022055	neurofilament, light polypeptide [Source:MGI Symbol;Acc:MGI:97313]	6.72191e-06	0.000133084	-0.878293	-0.682951	4.83183	5.28227	5.38622	4.24497	4.32992
Ube2s	7	4794546	109571726	+	ENSMUSG00000021268	maternally expressed 3 [Source:MGI Symbol;Acc:MGI:1202886]	6.73869e-06	0.000133093	-0.997698	-0.72727	5.13909	4.69568	4.93129	4.20899	3.5409
Fiz1	7	5007059	106936958	-	ENSMUSG00000042590	importin 11 [Source:MGI Symbol;Acc:MGI:2442377]	6.73228e-06	0.000133093	-0.456678	-0.424098	8.59025	8.79575	8.73672	8.19158	8.27123
Ccdc106	7	5020553	91214098	+	ENSMUSG00000002103	acid phosphatase 2, lysosomal [Source:MGI Symbol;Acc:MGI:87882]	6.92141e-06	0.000136532	0.703835	0.595565	4.89229	4.66104	4.83848	5.49849	5.46017
Nlrp4c	7	6045161	9675208	-	ENSMUSG00000060487	sterile alpha motif domain containing 5 [Source:MGI Symbol;Acc:MGI:2444815]	6.92954e-06	0.000136532	2.25089	0.806883	0.526645	0.398001	-0.395137	2.28007	2.60802
Zscan5b	7	6222278	79387048	-	ENSMUSG00000039194	retinaldehyde binding protein 1 [Source:MGI Symbol;Acc:MGI:97930]	6.96788e-06	0.000137122	0.641063	0.55701	5.71799	6.01075	5.87165	6.61305	6.36221
Zim1	7	6671269	121078329	+	ENSMUSG00000030876	methyltransferase like 9 [Source:MGI Symbol;Acc:MGI:1914862]	7.02088e-06	0.000137998	0.552624	0.49682	6.34584	6.5572	6.45505	6.88569	7.08185
Zscan4b	7	10900740	12673668	-	ENSMUSG00000044148	RIKEN cDNA 1810030O07 gene [Source:MGI Symbol;Acc:MGI:1916405]	7.0659e-06	0.000138716	0.496764	0.455348	6.63838	6.51902	6.50271	7.02464	7.03123
Zscan4c	7	11005745	45409053	-	ENSMUSG00000022661	CD200 antigen [Source:MGI Symbol;Acc:MGI:1196990]	7.13191e-06	0.000139844	1.06154	0.752223	3.30194	3.13497	3.20478	4.05536	4.42338
Zscan4-ps1	7	11065139	83226604	+	ENSMUSG00000087107	expressed sequence AI662270 [Source:MGI Symbol;Acc:MGI:2144254]	7.26641e-06	0.00014231	0.650192	0.562573	6.29788	6.51902	6.03113	6.89251	6.95962
Zscan4d	7	11161374	17223932	+	ENSMUSG00000039126	prune homolog 2 [Source:MGI Symbol;Acc:MGI:1925004]	7.32002e-06	0.000143188	-1.01147	-0.731012	4.49863	4.16354	4.43775	3.49849	3.16141
Zscan4e	7	11306378	94674425	+	ENSMUSG00000031776	ADP-ribosylation factor-like 2 binding protein [Source:MGI Symbol;Acc:MGI:1349429]	7.33302e-06	0.000143271	0.537662	0.485773	6.07176	6.14396	6.16711	6.57115	6.71301
Zscan4f	7	11397915	9967932	-	ENSMUSG00000099032	transcription factor 24 [Source:MGI Symbol;Acc:MGI:3780500]	7.3716e-06	0.000143852	-2.07362	-0.77833	2.91367	2.16354	3.17472	-0.0984421	1.19921
Zscan4-ps2	7	11514310	72212307	-	ENSMUSG00000039395	melanoregulin [Source:MGI Symbol;Acc:MGI:2151839]	7.63192e-06	0.000148703	-0.418311	-0.392703	8.59232	8.49252	8.45778	8.06193	8.08607
Zscan4-ps3	7	11609308	97198357	-	ENSMUSG00000021665	hexosaminidase B [Source:MGI Symbol;Acc:MGI:96074]	7.64752e-06	0.000148703	0.496851	0.455148	7.8451	7.59309	7.83548	8.11976	8.34229
Trim28	7	12999114	37110322	-	ENSMUSG00000036572	UPF3 regulator of nonsense transcripts homolog B (yeast) [Source:MGI Symbol;Acc:MGI:1915384]	7.64191e-06	0.000148703	0.52309	0.474873	7.07532	7.09566	6.83248	7.51627	7.49795
Obox6	7	15833241	91272540	+	ENSMUSG00000064080	fibulin 2 [Source:MGI Symbol;Acc:MGI:95488]	7.7412e-06	0.000150345	0.707202	0.596625	5.05502	4.81304	4.94025	5.48351	5.74637
Crxos	7	15882617	30879180	+	ENSMUSG00000038828	transmembrane protein 214 [Source:MGI Symbol;Acc:MGI:1916046]	7.80911e-06	0.000151484	0.451169	0.419393	7.14135	7.03511	7.15561	7.53237	7.54641
Selenow	7	15917208	16974157	+	ENSMUSG00000060149	cDNA sequence BC002059 [Source:MGI Symbol;Acc:MGI:2384864]	7.8903e-06	0.000152877	-0.890826	-0.685728	4.76872	5.25929	5.31567	4.28699	4.16141
Slc8a2	7	16129826	31973442	+	ENSMUSG00000001864	allograft inflammatory factor 1-like [Source:MGI Symbol;Acc:MGI:1919598]	7.96338e-06	0.000153972	-1.52843	-0.808672	3.09299	3.10582	3.24872	1.86503	1.29543
Pglyrp1	7	18871331	115474722	+	ENSMUSG00000029522	phospholipase A2, group IB, pancreas [Source:MGI Symbol;Acc:MGI:101842]	7.96567e-06	0.000153972	-0.610071	-0.535336	6.40363	6.52178	6.23422	5.80122	5.71844
Vasp	7	19256929	31367726	-	ENSMUSG00000022237	ankyrin repeat domain 33B [Source:MGI Symbol;Acc:MGI:1917904]	8.04856e-06	0.00015539	1.0362	0.742024	3.25247	3.16354	3.60486	4.25206	4.47051
Ppm1n	7	19276805	158766334	+	ENSMUSG00000037754	protein phosphatase 1, regulatory subunit 16B [Source:MGI Symbol;Acc:MGI:2151841]	8.07959e-06	0.000155804	-3.33855	-0.687999	1.52664	1.62039	1.77479	-1.09844	-2.65877
Klc3	7	19394437	92434043	-	ENSMUSG00000068742	cryptochrome 2 (photolyase-like) [Source:MGI Symbol;Acc:MGI:1270859]	8.13865e-06	0.000156758	0.786711	0.639529	4.72707	4.3366	4.80943	5.33117	5.46276
Clasrp	7	19581035	109013404	-	ENSMUSG00000031245	high-mobility group nucleosome binding domain 5 [Source:MGI Symbol;Acc:MGI:1355295]	8.15669e-06	0.00015692	0.657513	0.566269	5.36148	5.33346	5.12056	5.82756	5.98869
Clptm1	7	19631571	23498030	-	ENSMUSG00000020288	AHA1, activator of heat shock protein ATPase 2 [Source:MGI Symbol;Acc:MGI:1916133]	8.30281e-06	0.000159543	0.607732	0.534011	5.43354	5.5107	5.42185	6.09927	5.98328
Apoe	7	19696109	9668928	+	ENSMUSG00000048264	disco interacting protein 2 homolog C [Source:MGI Symbol;Acc:MGI:1920179]	8.39009e-06	0.000161031	0.649369	0.560895	5.21422	5.05716	5.04781	5.75954	5.70755
Bcam	7	19756131	29125179	-	ENSMUSG00000030592	ryanodine receptor 1, skeletal muscle [Source:MGI Symbol;Acc:MGI:99659]	8.41806e-06	0.000161377	-0.807994	-0.64824	4.89767	4.8265	4.9132	3.93718	4.14859
Cblc	7	19778881	9669717	-	ENSMUSG00000046173	poly(A) binding protein, cytoplasmic 6 [Source:MGI Symbol;Acc:MGI:1914793]	8.46334e-06	0.000162055	-1.71008	-0.805082	3.03566	3.16354	2.83368	0.667093	1.69878
Pvr	7	19903578	41303260	-	ENSMUSG00000038417	FIG4 phosphoinositide 5-phosphatase [Source:MGI Symbol;Acc:MGI:2143585]	8.53307e-06	0.000163199	-0.392456	-0.370943	8.6662	8.65035	8.66623	8.22799	8.26344
Ceacam20	7	19965412	153944632	-	ENSMUSG00000062908	acyl-Coenzyme A dehydrogenase, medium chain [Source:MGI Symbol;Acc:MGI:87867]	8.56866e-06	0.000163687	-0.462157	-0.427718	8.10987	8.21306	8.01902	7.61443	7.65014
Ethe1	7	24587543	78550777	-	ENSMUSG00000037278	transmembrane protein 97 [Source:MGI Symbol;Acc:MGI:1916321]	8.76899e-06	0.000167318	0.485043	0.445598	6.70119	6.7684	6.79098	7.26788	7.1646
Erf	7	25242561	111395775	+	ENSMUSG00000062296	tetratricopeptide repeat and ankyrin repeat containing 1 [Source:MGI Symbol;Acc:MGI:1341834]	8.8238e-06	0.000168168	-2.49217	-0.729071	2.31806	1.5355	2.73415	-0.835408	0.148586
Gm30146	7	25860140	39577405	-	ENSMUSG00000048234	ring finger protein 149 [Source:MGI Symbol;Acc:MGI:2677438]	8.84664e-06	0.000168406	0.500456	0.457343	6.63678	6.72113	6.59639	7.06646	7.19298
Nlrp4a	7	26435113	73031543	+	ENSMUSG00000031351	zinc finger protein 185 [Source:MGI Symbol;Acc:MGI:108095]	8.89826e-06	0.000169191	0.565716	0.504891	5.74507	5.71993	5.65471	6.21081	6.28814
Ltbp4	7	27305136	24624411	-	ENSMUSG00000028949	SWI/SNF related, matrix associated, actin dependent regulator of chromatin, subfamily d, member 3 [Source:MGI Symbol;Acc:MGI:1914243]	8.9472e-06	0.000169924	-2.59002	-0.735389	1.95549	1.70056	2.24872	-0.42037	-0.851414
Actn4	7	28893248	130465834	+	ENSMUSG00000034480	diaphanous related formin 2 [Source:MGI Symbol;Acc:MGI:1858500]	9.15259e-06	0.000173622	0.607639	0.533343	6.33202	5.89838	6.05195	6.68946	6.68442
Ryr1	7	29003344	65616238	+	ENSMUSG00000051675	tripartite motif-containing 32 [Source:MGI Symbol;Acc:MGI:1917057]	9.18724e-06	0.000174077	-0.611443	-0.535353	6.0185	5.99096	5.86225	5.35442	5.29543
Yif1b	7	29238329	108859356	+	ENSMUSG00000030104	ER degradation enhancer, mannosidase alpha- like 1 [Source:MGI Symbol;Acc:MGI:2180139]	9.24617e-06	0.000174991	0.48251	0.443461	6.69657	6.55181	6.64652	7.05638	7.12587
Spint2	7	29256323	73265390	-	ENSMUSG00000058147	X-linked lymphocyte-regulated 3C [Source:MGI Symbol;Acc:MGI:3047103]	9.41406e-06	0.000177962	-0.849706	-0.665305	5.72405	6.20536	6.56631	5.31095	5.35804
Zfp940	7	29833620	83638801	+	ENSMUSG00000032261	SH3 domain binding glutamic acid-rich protein like 2 [Source:MGI Symbol;Acc:MGI:1915350]	9.80247e-06	0.00018509	-0.54432	-0.488948	7.39131	7.51971	7.36059	6.68685	7.01366
Zfp568	7	29983955	60222581	-	ENSMUSG00000020538	sterol regulatory element binding transcription factor 1 [Source:MGI Symbol;Acc:MGI:107606]	9.92817e-06	0.000187246	0.47416	0.436761	7.66068	7.44021	7.41704	7.97463	7.94625
Cox7a1	7	30184144	143067934	+	ENSMUSG00000037706	CD81 antigen [Source:MGI Symbol;Acc:MGI:1096398]	1.01432e-05	0.000191081	0.372989	0.354169	9.29712	9.29746	9.36641	9.67206	9.66977
Clip3	7	30291728	80577813	-	ENSMUSG00000033966	cyclin-dependent kinase-like 4 [Source:MGI Symbol;Acc:MGI:3587025]	1.01752e-05	0.000191464	-2.7884	-0.706992	1.63356	1.88343	2.06429	-0.42037	-1.65877
Lrfn3	7	30355489	26375971	-	ENSMUSG00000039089	L3MBTL3 histone methyl-lysine binding protein [Source:MGI Symbol;Acc:MGI:2143628]	1.0315e-05	0.00019387	0.605623	0.53124	5.56091	5.44531	5.34633	6.00799	6.06233
Nfkbid	7	30421732	7605517	-	ENSMUSG00000031143	coiled-coil domain containing 22 [Source:MGI Symbol;Acc:MGI:1859608]	1.06127e-05	0.000199236	0.511952	0.465229	6.38271	6.44385	6.29311	6.86965	6.85988
Nphs1	7	30458315	70688105	-	ENSMUSG00000040712	calmodulin binding transcription activator 2 [Source:MGI Symbol;Acc:MGI:2135957]	1.07102e-05	0.000200835	-1.22857	-0.77318	3.69657	3.45689	3.91775	2.53383	2.3636
Kmt2b	7	30568858	66388350	-	ENSMUSG00000015133	leucine-rich repeat kinase 1 [Source:MGI Symbol;Acc:MGI:2142227]	1.08262e-05	0.000202777	-1.9314	-0.780745	2.82621	2.13497	2.83368	0.827557	0.511156
Zbtb32	7	30589681	34775473	+	ENSMUSG00000029761	caldesmon 1 [Source:MGI Symbol;Acc:MGI:88250]	1.08889e-05	0.000203717	-0.405657	-0.381446	9.51249	9.36244	9.54113	8.98424	9.10341
Upk1a	7	30603092	63334991	+	ENSMUSG00000045672	collagen, type XXVII, alpha 1 [Source:MGI Symbol;Acc:MGI:2672118]	1.09509e-05	0.000204642	-1.2808	-0.780862	3.67169	3.44531	3.39928	2.10319	2.29543
Tmem147	7	30727701	70602014	+	ENSMUSG00000070880	glutamate decarboxylase 1 [Source:MGI Symbol;Acc:MGI:95632]	1.0998e-05	0.000205289	-1.78893	-0.79311	2.89229	2.70056	2.46284	0.901558	0.864793
D7Ertd128e	7	30885031	70534995	-	ENSMUSG00000039270	multiple EGF-like-domains 9 [Source:MGI Symbol;Acc:MGI:1918264]	1.12097e-05	0.000209001	1.22981	0.780914	2.99613	2.79489	2.33278	4.07148	3.79244
Lsr	7	30957770	101893789	-	ENSMUSG00000046133	RIKEN cDNA C130073F10 gene [Source:MGI Symbol;Acc:MGI:3045359]	1.12434e-05	0.00020915	-1.30087	-0.77798	4.26915	4.11316	3.61609	3.05536	2.24812
Cebpa	7	35119293	103252505	-	ENSMUSG00000057321	ubiquitin specific peptidase 17-like D [Source:MGI Symbol;Acc:MGI:3051372]	1.12402e-05	0.00020915	-6.99741	-0.539173	1.34977	1.19155	0.412218	-3.57237	-3.81077
Rhpn2	7	35334170	65205977	-	ENSMUSG00000032999	NLR family, pyrin domain containing 4F [Source:MGI Symbol;Acc:MGI:2145528]	1.12562e-05	0.00020915	-0.574424	-0.509274	6.34191	6.35993	6.59213	5.87655	5.80066
Tdrd12	7	35469098	86705509	-	ENSMUSG00000020048	heat shock protein 90, beta (Grp94), member 1 [Source:MGI Symbol;Acc:MGI:98817]	1.13819e-05	0.000211245	0.473804	0.436038	10.9329	11.132	10.8597	11.3311	11.5273
Rgs9bp	7	35578993	9450154	-	ENSMUSG00000024286	cyclin Y [Source:MGI Symbol;Acc:MGI:1915224]	1.15362e-05	0.000213865	0.423014	0.395641	7.60428	7.58188	7.58214	7.93002	8.0473
Gm6871	7	41545674	46503632	+	ENSMUSG00000028334	N-acetylneuraminic acid synthase (sialic acid synthase) [Source:MGI Symbol;Acc:MGI:2149820]	1.17144e-05	0.000216922	0.424695	0.396968	7.68263	7.77651	7.75905	8.16412	8.12095
2610021A01Rik	7	41599230	142966728	-	ENSMUSG00000042225	Alport syndrome, mental retardation, midface hypoplasia and elliptocytosis chromosomal region gene 1 [Source:MGI Symbol;Acc:MGI:1860206]	1.17512e-05	0.000217358	0.586054	0.517333	5.69039	5.48263	5.56776	6.08147	6.20387
Zfp141	7	42473386	67847434	-	ENSMUSG00000037685	ATPase, aminophospholipid transporter (APLT), class I, type 8A, member 1 [Source:MGI Symbol;Acc:MGI:1330848]	1.20091e-05	0.000221875	0.742059	0.611901	5.05982	4.73428	5.10471	5.50147	5.8589
Zfp977	7	42579783	145625345	+	ENSMUSG00000078502	predicted gene 13212 [Source:MGI Symbol;Acc:MGI:3651014]	1.20813e-05	0.000222958	-0.852243	-0.662953	5.36536	6.05144	6.01637	4.8604	5.07594
Gm2381	7	42816829	72918411	-	ENSMUSG00000031347	centrin 2 [Source:MGI Symbol;Acc:MGI:1347085]	1.21271e-05	0.00022355	0.556847	0.497072	6.04537	6.30809	6.18983	6.67107	6.77064
Gm17768	7	43078051	56061882	+	ENSMUSG00000032320	reticulocalbin 2 [Source:MGI Symbol;Acc:MGI:1349765]	1.21635e-05	0.000223968	0.513058	0.465476	6.334	6.21733	6.39277	6.73571	6.87261
Zfp936	7	43114229	18402995	-	ENSMUSG00000043943	N-acetylated alpha-linked acidic dipeptidase 2 [Source:MGI Symbol;Acc:MGI:1919810]	1.23865e-05	0.000227817	-1.72406	-0.783573	3.58109	2.84866	2.58214	1.33452	1.29543
Etfb	7	43444083	7375830	-	ENSMUSG00000046269	ubiquitin specific peptidase 27, X chromosome [Source:MGI Symbol;Acc:MGI:1859645]	1.25167e-05	0.000229953	0.767377	0.624604	4.38079	4.21221	4.24149	4.98902	5.05548
Etfbl	7	43444128	94658872	-	ENSMUSG00000005968	tuftelin 1 [Source:MGI Symbol;Acc:MGI:109572]	1.25615e-05	0.000230516	-0.872025	-0.671051	5.09299	4.63577	4.94025	3.83702	4.14859
Klk7	7	43811294	119415521	-	ENSMUSG00000028637	coiled-coil domain containing 30 [Source:MGI Symbol;Acc:MGI:1920582]	1.28024e-05	0.000234673	-0.97064	-0.707046	4.26083	4.77188	4.61049	3.65645	3.49098
Syt3	7	44384102	15904020	+	ENSMUSG00000074365	cone-rod homeobox, opposite strand [Source:MGI Symbol;Acc:MGI:2451355]	1.28402e-05	0.000235101	-0.456005	-0.421613	8.13966	8.31488	8.36808	7.81325	7.78573
Emc10	7	44489937	141416014	-	ENSMUSG00000006216	chloride channel, voltage-sensitive Kb [Source:MGI Symbol;Acc:MGI:1930643]	1.30158e-05	0.00023805	-3.21684	-0.647853	2.18376	1.13497	1.69233	-0.835408	-2.65877
Myh14	7	44605803	42645254	-	ENSMUSG00000029851	TRPM8 channel-associated factor 2 [Source:MGI Symbol;Acc:MGI:2385258]	1.31603e-05	0.000240423	-2.84385	-0.682679	2.21852	1.98296	1.3053	-1.83541	-0.488844
Atf5	7	44812256	20683179	+	ENSMUSG00000001924	ubiquitin-like modifier activating enzyme 1 [Source:MGI Symbol;Acc:MGI:98890]	1.32934e-05	0.000242583	0.405207	0.380692	10.9208	10.7454	10.6965	11.1649	11.181
Tsks	7	44943204	108490530	+	ENSMUSG00000052911	laminin, beta 2 [Source:MGI Symbol;Acc:MGI:99916]	1.36098e-05	0.000247801	0.570864	0.506132	7.14362	6.69934	6.84446	7.52068	7.38221
Aldh16a1	7	45140684	81366225	+	ENSMUSG00000034854	major facilitator superfamily domain containing 12 [Source:MGI Symbol;Acc:MGI:3604804]	1.3609e-05	0.000247801	0.437829	0.407147	7.31706	7.2485	7.39928	7.76327	7.71137
Slc17a7	7	45163949	112652475	-	ENSMUSG00000021758	DEAD (Asp-Glu-Ala-Asp) box polypeptide 4 [Source:MGI Symbol;Acc:MGI:102670]	1.36283e-05	0.000247861	-1.33439	-0.776253	3.6591	3.36148	4.19732	2.602	2.22387
Gys1	7	45434844	43096419	+	ENSMUSG00000107181	predicted gene, 17768 [Source:MGI Symbol;Acc:MGI:5009932]	1.37605e-05	0.000249988	-1.35841	-0.779273	3.38079	3.38593	3.67095	2.41252	1.73355
Nucb1	7	45490458	59675811	-	ENSMUSG00000021556	golgi membrane protein 1 [Source:MGI Symbol;Acc:MGI:1917329]	1.3822e-05	0.000250826	0.410825	0.385224	8.09533	8.06995	7.98478	8.40538	8.47212
Hsd17b14	7	45554893	61762088	-	ENSMUSG00000020528	phosphoribosyl pyrophosphate synthetase- associated protein 2 [Source:MGI Symbol;Acc:MGI:2384838]	1.403e-05	0.000254317	0.605674	0.529302	5.3731	5.56525	5.66015	6.11296	6.13239
Rasip1	7	45627488	83057808	+	ENSMUSG00000068328	ancient ubiquitous protein 1 [Source:MGI Symbol;Acc:MGI:107789]	1.41155e-05	0.000255344	0.473279	0.434855	6.79199	6.76724	6.77228	7.29731	7.15501
Fut2	7	45648591	20521417	-	ENSMUSG00000060510	zinc finger protein 266 [Source:MGI Symbol;Acc:MGI:1924769]	1.41179e-05	0.000255344	-0.646571	-0.554591	5.74208	5.54639	5.76725	4.93278	5.09612
Kdelr1	7	45872772	74390836	-	ENSMUSG00000069184	zinc finger protein 72 [Source:MGI Symbol;Acc:MGI:3033356]	1.44185e-05	0.000260491	-1.34445	-0.77891	3.39606	3.23258	3.27729	2.00589	1.86479
Emp3	7	45918023	7605381	-	ENSMUSG00000103436	predicted gene, 36995 [Source:MGI Symbol;Acc:MGI:5610223]	1.44537e-05	0.000260837	0.499318	0.45453	6.35564	6.3965	6.27729	6.80845	6.83409
Ush1c	7	46195350	43457800	+	ENSMUSG00000004610	electron transferring flavoprotein, beta polypeptide [Source:MGI Symbol;Acc:MGI:106098]	1.45558e-05	0.00026239	0.410786	0.385066	8.29991	8.33895	8.44564	8.78908	8.71165
Otog	7	46240987	76673116	-	ENSMUSG00000002732	FK506 binding protein 7 [Source:MGI Symbol;Acc:MGI:1336879]	1.46002e-05	0.000262847	1.5065	0.80257	1.52664	1.66104	2.46284	3.34781	3.51116
Ldhc	7	46861203	134987472	+	ENSMUSG00000070473	claudin 3 [Source:MGI Symbol;Acc:MGI:1329044]	1.46134e-05	0.000262847	1.04754	0.73271	4.39606	3.36148	3.9799	5.07148	4.89965
Nav2	7	48908716	84018371	+	ENSMUSG00000072949	acyl-CoA thioesterase 1 [Source:MGI Symbol;Acc:MGI:1349396]	1.50865e-05	0.000271058	1.17143	0.762648	3.09299	3.01467	3.51175	3.93718	4.70317
Fancf	7	51860577	63203952	-	ENSMUSG00000020067	myopalladin [Source:MGI Symbol;Acc:MGI:1916052]	1.55082e-05	0.00027833	-1.41597	-0.776267	4.06461	3.19155	3.45035	2.38698	1.92619
Gas2	7	51862015	131293244	-	ENSMUSG00000030188	mago homolog B, exon junction complex core component [Source:MGI Symbol;Acc:MGI:1913691]	1.56541e-05	0.000280638	-1.39647	-0.77958	3.31806	3.38593	3.37305	1.48652	2.27197
Svip	7	51997171	124660655	+	ENSMUSG00000090125	POU domain, class 3, transcription factor 1 [Source:MGI Symbol;Acc:MGI:101896]	1.60235e-05	0.000286946	-1.57138	-0.782634	2.93473	3.2593	2.75461	1.38698	1.42869
Gabrb3	7	57419692	79115099	+	ENSMUSG00000030607	aggrecan [Source:MGI Symbol;Acc:MGI:99602]	1.60433e-05	0.000286986	-4.01072	-0.632673	1.7804	1.34909	1.18983	-3.57237	-1.65877
Atp10a	7	58656166	118355740	-	ENSMUSG00000017466	tissue inhibitor of metalloproteinase 2 [Source:MGI Symbol;Acc:MGI:98753]	1.61162e-05	0.000287974	-1.66347	-0.779842	3.11161	2.46839	3.03113	1.10319	1.29543
Tarsl2	7	65644898	58553085	+	ENSMUSG00000025090	coiled-coil domain containing 172 [Source:MGI Symbol;Acc:MGI:1922895]	1.62293e-05	0.000289678	-6.89266	-0.517319	0.826205	0.578573	1.3053	-3.57237	-3.81077
Tm2d3	7	65691169	103396092	+	ENSMUSG00000031327	cysteine-rich hydrophobic domain 1 [Source:MGI Symbol;Acc:MGI:1344694]	1.65249e-05	0.00029463	0.63228	0.545118	6.35759	5.93613	5.9132	6.7558	6.622
Pcsk6	7	65861734	79955018	+	ENSMUSG00000019564	AT rich interactive domain 3A (BRIGHT-like) [Source:MGI Symbol;Acc:MGI:1328360]	1.66348e-05	0.000296267	-0.803383	-0.637038	5.08359	4.71993	4.96681	4.03084	4.16778
Selenos	7	66079649	86934822	+	ENSMUSG00000038007	alkaline ceramidase 2 [Source:MGI Symbol;Acc:MGI:1920932]	1.67116e-05	0.00029731	-0.653864	-0.557571	5.70885	5.6735	5.49361	4.98902	4.91488
Lrrk1	7	66226912	134607060	+	ENSMUSG00000045427	heterogeneous nuclear ribonucleoprotein H2 [Source:MGI Symbol;Acc:MGI:1201779]	1.69618e-05	0.000301431	0.472135	0.433332	7.72102	7.84315	7.58643	8.12218	8.21928
Fam169b	7	68273839	95832140	+	ENSMUSG00000050860	phosphatase, orphan 1 [Source:MGI Symbol;Acc:MGI:2447348]	1.70296e-05	0.000302308	0.597274	0.522425	5.43354	5.31129	5.29136	5.96333	5.87651
Arrdc4	7	68736995	120202111	-	ENSMUSG00000030905	crystallin, mu [Source:MGI Symbol;Acc:MGI:102675]	1.72718e-05	0.000306274	-2.1891	-0.735909	1.7804	2.42185	2.55906	-0.250445	0.341231
Gm44739	7	73676880	118311739	-	ENSMUSG00000026374	translin [Source:MGI Symbol;Acc:MGI:109263]	1.7527e-05	0.000310133	-0.442228	-0.409786	7.99111	8.14485	8.00307	7.55548	7.61269
Acan	7	79053483	20921004	-	ENSMUSG00000037217	synapsin I [Source:MGI Symbol;Acc:MGI:98460]	1.75274e-05	0.000310133	0.759871	0.616795	4.52664	4.3366	4.21957	5.10711	5.09612
Mfge8	7	79133768	8074619	+	ENSMUSG00000087193	predicted gene 14820 [Source:MGI Symbol;Acc:MGI:3713695]	1.75478e-05	0.000310157	0.557907	0.495779	6.0185	6.25598	6.35306	6.73191	6.77377
Abhd2	7	79273199	73292976	-	ENSMUSG00000058328	X-linked lymphocyte-regulated 5A [Source:MGI Symbol;Acc:MGI:3574108]	1.77108e-05	0.0003127	-2.03535	-0.751452	2.11161	2.29847	2.73415	0.0390614	0.589158
Rlbp1	7	79374870	26918648	+	ENSMUSG00000039031	Rho GTPase activating protein 18 [Source:MGI Symbol;Acc:MGI:1921160]	1.79186e-05	0.000316026	1.36803	0.785165	2.07413	1.98296	1.89027	3.28007	3.37465
Fanci	7	79391929	120264517	+	ENSMUSG00000095071	cDNA sequence AF067061 [Source:MGI Symbol;Acc:MGI:2681166]	1.81055e-05	0.000318977	-6.85406	-0.514148	1.14813	0.813039	0.692326	-3.57237	-3.81077
Kif7	7	79698098	63386030	+	ENSMUSG00000027820	membrane metallo endopeptidase [Source:MGI Symbol;Acc:MGI:97004]	1.8205e-05	0.000320384	-0.439694	-0.407667	8.00238	8.07184	8.18983	7.56191	7.69106
Anpep	7	79821803	142843494	+	ENSMUSG00000047045	transmembrane protein 164 [Source:MGI Symbol;Acc:MGI:2148020]	1.86326e-05	0.000327557	0.54077	0.483443	6.19253	5.92365	6.03532	6.51184	6.62663
Furin	7	80388585	37191163	-	ENSMUSG00000016427	NADH:ubiquinone oxidoreductase subunit A1 [Source:MGI Symbol;Acc:MGI:1929511]	1.87008e-05	0.000328402	0.518864	0.467769	6.57775	6.58783	6.378	7.07248	6.9541
Iqgap1	7	80711583	77796278	-	ENSMUSG00000035725	protein kinase, X-linked [Source:MGI Symbol;Acc:MGI:1309999]	1.88e-05	0.000329788	0.635535	0.546129	5.8896	5.74141	5.46595	6.3902	6.24962
Sec11a	7	80904889	20815779	-	ENSMUSG00000099759	RIKEN cDNA 1700030C10 gene [Source:MGI Symbol;Acc:MGI:1916763]	1.91282e-05	0.000335186	-0.864138	-0.661384	4.54045	4.43948	4.45035	3.59086	3.58916
Slc28a1	7	81114799	8069379	+	ENSMUSG00000003161	sorcin [Source:MGI Symbol;Acc:MGI:98419]	1.9158e-05	0.000335347	-0.758217	-0.613624	5.0883	4.95054	4.93129	4.09533	4.31277
Mex3b	7	82867333	141060550	-	ENSMUSG00000040860	ciliary rootlet coiled-coil, rootletin [Source:MGI Symbol;Acc:MGI:3529431]	1.93624e-05	0.000338561	-0.548657	-0.488443	6.96959	6.82203	6.70815	6.13614	6.38289
Tlnrd1	7	83879873	94874976	+	ENSMUSG00000006386	TEK receptor tyrosine kinase [Source:MGI Symbol;Acc:MGI:98664]	1.9406e-05	0.00033896	-0.97626	-0.700737	4.6717	4.50792	4.55906	3.16459	3.89582
Gm44826	7	84208183	6872	+	ENSMUSG00000064351	mitochondrially encoded cytochrome c oxidase I [Source:MGI Symbol;Acc:MGI:102504]	1.95604e-05	0.000341293	-0.338499	-0.323341	14.7842	14.6923	14.7799	14.3747	14.4075
Arnt2	7	84246278	99113247	+	ENSMUSG00000090035	polypeptide N- acetylgalactosaminyltransferase 4 [Source:MGI Symbol;Acc:MGI:894692]	1.98683e-05	0.000346295	-1.76415	-0.7685	2.7331	2.44531	2.62723	0.901558	0.733548
Fah	7	84585159	34573532	-	ENSMUSG00000061751	kalirin, RhoGEF kinase [Source:MGI Symbol;Acc:MGI:2685385]	1.99163e-05	0.000346761	-0.647354	-0.55222	5.80062	5.55181	5.72121	4.90156	5.13239
Nox4	7	87246096	109083331	-	ENSMUSG00000048330	RIC3 acetylcholine receptor chaperone [Source:MGI Symbol;Acc:MGI:2443887]	2.00564e-05	0.000348828	-0.788101	-0.627532	4.7331	4.9299	4.87633	3.98051	4.09612
Ctsc	7	88278085	37192467	+	ENSMUSG00000036537	ring finger protein 113A1 [Source:MGI Symbol;Acc:MGI:1917192]	2.0552e-05	0.000357066	0.764391	0.617115	4.334	4.16354	4.15176	4.97623	4.94114
Rab38	7	88430273	44790197	-	ENSMUSG00000045284	DDB1 and CUL4 associated factor 12-like 1 [Source:MGI Symbol;Acc:MGI:2444462]	2.06291e-05	0.000358025	0.587877	0.515003	6.09299	6.00878	5.73157	6.47445	6.55919
Ccdc89	7	90426577	83905819	+	ENSMUSG00000020679	HNF1 homeobox B [Source:MGI Symbol;Acc:MGI:98505]	2.07541e-05	0.000359812	-2.65334	-0.687825	1.99613	1.62039	1.81432	-1.42037	-0.488844
Crebzf	7	90442729	118061878	+	ENSMUSG00000029359	tescalcin [Source:MGI Symbol;Acc:MGI:1930803]	2.10249e-05	0.00036412	-0.968899	-0.6968	4.26915	4.12047	4.59355	3.3211	3.37465
Fam181b	7	93079865	71395802	-	ENSMUSG00000034911	USH1 protein network component harmonin binding protein 1 [Source:MGI Symbol;Acc:MGI:1922920]	2.10599e-05	0.000364338	-1.17812	-0.745287	3.55413	3.82203	4.23422	2.62402	2.7675
Acer3	7	98206389	30186078	+	ENSMUSG00000074218	cytochrome c oxidase subunit 7A1 [Source:MGI Symbol;Acc:MGI:1316714]	2.1102e-05	0.000364681	-1.04494	-0.716625	4.85963	4.15645	4.62167	3.7395	3.22387
Tsku	7	98350668	151089521	+	ENSMUSG00000025265	FYVE, RhoGEF and PH domain containing 1 [Source:MGI Symbol;Acc:MGI:104566]	2.13531e-05	0.00036863	0.458253	0.421794	8.44597	8.12683	8.20524	8.72333	8.67578
Dgat2	7	99153658	45074709	-	ENSMUSG00000046314	syntaxin binding protein 6 (amisyn) [Source:MGI Symbol;Acc:MGI:2384963]	2.15453e-05	0.000371555	-2.68931	-0.684301	1.91367	1.73904	1.60486	-0.835408	-1.07381
Mogat2	7	99219084	20976781	-	ENSMUSG00000043895	sphingosine-1-phosphate receptor 2 [Source:MGI Symbol;Acc:MGI:99569]	2.16757e-05	0.000373408	-0.610268	-0.528599	6.0086	5.80172	5.76473	5.24141	5.21467
Serpinh1	7	99345376	37808876	+	ENSMUSG00000095180	reproductive homeobox 5 [Source:MGI Symbol;Acc:MGI:97538]	2.17626e-05	0.00037451	0.460389	0.423386	9.23188	9.06618	8.88563	9.48257	9.52858
Neu3	7	99811439	107416346	+	ENSMUSG00000028614	NDC1 transmembrane nucleoporin [Source:MGI Symbol;Acc:MGI:1920037]	2.1802e-05	0.000374592	0.482622	0.440331	7.0883	7.12138	6.90063	7.44304	7.55616
Spcs2	7	99837569	50190674	-	ENSMUSG00000039316	raftlin lipid raft linker 1 [Source:MGI Symbol;Acc:MGI:1923688]	2.18133e-05	0.000374592	-0.80819	-0.635595	4.80348	4.74378	4.66556	3.78908	4.01366
Ucp2	7	100493337	69689079	+	ENSMUSG00000053477	transcription factor 4 [Source:MGI Symbol;Acc:MGI:98506]	2.18833e-05	0.000375399	-0.582242	-0.510434	6.37117	6.10766	6.16137	5.51627	5.69878
P2ry2	7	100996568	93749951	+	ENSMUSG00000035246	phosphate cytidylyltransferase 1, choline, beta isoform [Source:MGI Symbol;Acc:MGI:2147987]	2.19396e-05	0.000375969	0.540838	0.482638	7.04537	7.20019	6.82887	7.60823	7.49478
Folr1	7	101858331	24964397	+	ENSMUSG00000020646	membrane bound O-acyltransferase domain containing 2 [Source:MGI Symbol;Acc:MGI:1914466]	2.21511e-05	0.000379195	0.608436	0.52785	5.79775	5.45689	5.65471	6.10319	6.33841
Pgap2	7	102210208	98400490	-	ENSMUSG00000038208	post-GPI attachment to proteins 3 [Source:MGI Symbol;Acc:MGI:2444461]	2.24641e-05	0.000383916	0.787541	0.62722	4.12999	3.98296	4.09672	4.88797	4.78002
Stim1	7	102267806	19305191	+	ENSMUSG00000113959	predicted gene, 46339 [Source:MGI Symbol;Acc:MGI:5825976]	2.24739e-05	0.000383916	-1.04466	-0.715312	4.61411	4.246	4.22691	3.59086	2.95594
Usp17ld	7	103249737	153501570	+	ENSMUSG00000050148	ubiquilin 2 [Source:MGI Symbol;Acc:MGI:1860283]	2.25828e-05	0.000385372	0.496788	0.450745	7.80706	7.46911	7.5356	8.15186	8.01189
Usp17lc	7	103415072	9481825	+	ENSMUSG00000056004	RIKEN cDNA 9330182L06 gene [Source:MGI Symbol;Acc:MGI:2443264]	2.2687e-05	0.000386342	-2.99408	-0.654217	1.41117	1.44531	1.96241	-1.83541	-1.07381
Trim6	7	104218793	105296101	-	ENSMUSG00000043251	exocyst complex component 3-like [Source:MGI Symbol;Acc:MGI:3041195]	2.26869e-05	0.000386342	0.791816	0.629403	4.16606	4.67599	4.5415	5.21263	5.2896
Trim12c	7	104338754	60388060	+	ENSMUSG00000049439	cytochrome P450, family 20, subfamily a, polypeptide 1 [Source:MGI Symbol;Acc:MGI:1925201]	2.27638e-05	0.000387245	0.604803	0.525282	5.15712	5.10582	5.14402	5.74955	5.68553
Usp17le	7	104768049	167393841	-	ENSMUSG00000026688	microsomal glutathione S-transferase 3 [Source:MGI Symbol;Acc:MGI:1913697]	2.31249e-05	0.000392979	-1.1557	-0.73994	3.69657	3.63066	3.5356	2.43761	2.44976
Usp17lb	7	104840257	159593081	+	ENSMUSG00000044150	Bclaf1 and Thrap3 family member 3 [Source:MGI Symbol;Acc:MGI:2685992]	2.3596e-05	0.000400567	0.440194	0.407345	7.29788	7.09381	7.2442	7.6437	7.61736
Usp17la	7	104857009	109273811	+	ENSMUSG00000097393	RIKEN cDNA D030068K23 gene [Source:MGI Symbol;Acc:MGI:3037424]	2.40049e-05	0.000407086	-4.94864	-0.646751	1.7804	0.813039	1.60486	-2.42037	-3.81077
Apbb1	7	105558483	43463587	+	ENSMUSG00000107482	electron transferring flavoprotein, beta polypeptide like [Source:MGI Symbol;Acc:MGI:5753809]	2.41227e-05	0.000408234	0.410492	0.383532	8.13056	8.1798	8.2953	8.63322	8.54824
Tpp1	7	105744811	35490873	-	ENSMUSG00000022844	protein disulfide isomerase associated 5 [Source:MGI Symbol;Acc:MGI:1919849]	2.41074e-05	0.000408234	0.502685	0.454783	7.11853	6.76491	6.9369	7.45921	7.38972
Olfml1	7	107567446	7876626	+	ENSMUSG00000031154	OTU domain containing 5 [Source:MGI Symbol;Acc:MGI:1859615]	2.42988e-05	0.000410788	0.453584	0.417713	7.65196	7.44894	7.45583	8.0153	7.88523
Tub	7	108950338	67559703	-	ENSMUSG00000052698	talin 2 [Source:MGI Symbol;Acc:MGI:1917799]	2.4392e-05	0.000411937	-0.490423	-0.445486	6.87196	6.74614	6.97009	6.36753	6.33558
Ric3	7	109034312	159368244	+	ENSMUSG00000031309	ribosomal protein S6 kinase polypeptide 3 [Source:MGI Symbol;Acc:MGI:104557]	2.44733e-05	0.000412882	0.49134	0.446348	6.43168	6.24098	6.35306	6.7583	6.86185
Tmem9b	7	109735834	38074423	+	ENSMUSG00000024989	centrosomal protein 55 [Source:MGI Symbol;Acc:MGI:1921357]	2.47933e-05	0.000417849	-0.439803	-0.406769	8.01108	8.06759	8.22325	7.5761	7.70317
Tmem41b	7	109972187	108085003	+	ENSMUSG00000032591	macrophage stimulating 1 (hepatocyte growth factor-like) [Source:MGI Symbol;Acc:MGI:96080]	2.49571e-05	0.000420176	0.883584	0.667083	3.82621	3.4798	3.92679	4.59086	4.63585
Usp47	7	112023504	28172166	+	ENSMUSG00000039095	engrailed 2 [Source:MGI Symbol;Acc:MGI:95390]	2.51184e-05	0.000422454	-0.851058	-0.651642	4.42612	4.60485	4.72898	3.68815	3.75062
Dkk3	7	112116017	90580647	-	ENSMUSG00000025314	protein tyrosine phosphatase, receptor type, J [Source:MGI Symbol;Acc:MGI:104574]	2.52485e-05	0.000423769	0.553522	0.490603	6.15039	5.99891	5.83848	6.49401	6.56764
Copb1	7	114215559	83821516	+	ENSMUSG00000055817	metastasis associated 3 [Source:MGI Symbol;Acc:MGI:2151172]	2.52443e-05	0.000423769	0.391861	0.368157	8.14362	8.03463	8.04157	8.40697	8.4779
Nucb2	7	116504369	67965651	-	ENSMUSG00000020904	cilia and flagella associated protein 52 [Source:MGI Symbol;Acc:MGI:1919110]	2.55864e-05	0.000428999	-2.09103	-0.722082	2.25247	2.84866	1.96241	-0.0984421	0.589158
Itpripl2	7	118485111	130955475	+	ENSMUSG00000040533	matrilin 1, cartilage matrix protein [Source:MGI Symbol;Acc:MGI:106591]	2.5661e-05	0.000429809	1.24919	0.759805	2.18376	2.21903	2.69233	3.56831	3.65411
Gde1	7	118688545	80365489	+	ENSMUSG00000035486	polo like kinase 5 [Source:MGI Symbol;Acc:MGI:3026984]	2.58063e-05	0.0004318	-2.53935	-0.687286	1.7331	1.70056	2.03113	-0.613015	-0.851414
Gprc5b	7	118972047	55362783	-	ENSMUSG00000021484	lectin, mannose-binding 2 [Source:MGI Symbol;Acc:MGI:1914140]	2.60778e-05	0.000435449	0.417194	0.388737	8.14982	8.31567	8.29399	8.68324	8.61677
Tmem159	7	120102353	20604521	+	ENSMUSG00000044393	desmoglein 2 [Source:MGI Symbol;Acc:MGI:1196466]	2.60662e-05	0.000435449	0.475815	0.434474	8.30851	7.91895	8.18182	8.55655	8.63528
Crym	7	120186380	118762661	-	ENSMUSG00000045838	coiled-coil domain containing 9B [Source:MGI Symbol;Acc:MGI:2685199]	2.63283e-05	0.000438733	1.50572	0.779031	1.68419	1.57857	1.41222	2.98902	3.09612
Mettl9	7	121034445	96626171	+	ENSMUSG00000049288	Lix1-like [Source:MGI Symbol;Acc:MGI:3036267]	2.63076e-05	0.000438733	0.729466	0.596474	4.46283	4.40997	4.69762	5.12652	5.33558
Slc5a11	7	123214780	66122836	+	ENSMUSG00000095909	predicted gene 10324 [Source:MGI Symbol;Acc:MGI:3642406]	2.70625e-05	0.000450507	-1.21416	-0.742735	3.334	3.82203	4.03113	2.57963	2.47051
Zkscan2	7	123475384	37336894	-	ENSMUSG00000029122	EvC ciliary complex subunit 1 [Source:MGI Symbol;Acc:MGI:1890596]	2.70933e-05	0.00045056	-4.32181	-0.61336	1.34977	0.950542	1.69233	-3.57237	-2.07381
Spns1	7	126370060	9882644	+	ENSMUSG00000036103	collectin sub-family member 12 [Source:MGI Symbol;Acc:MGI:2152907]	2.71328e-05	0.000450758	0.454958	0.418383	6.62062	6.54096	6.56342	6.97623	7.03733
Qprt	7	127107114	106557297	+	ENSMUSG00000061048	cadherin 3 [Source:MGI Symbol;Acc:MGI:88356]	2.71946e-05	0.000451326	-1.3474	-0.751146	4.41866	3.90896	3.24872	2.68815	2.42869
Tbc1d10b	7	127197459	16435462	+	ENSMUSG00000017485	topoisomerase (DNA) II beta [Source:MGI Symbol;Acc:MGI:98791]	2.764e-05	0.00045825	0.47418	0.432999	7.46464	7.17323	7.44407	7.74265	7.8862
Mylpf	7	127208890	90600203	+	ENSMUSG00000030088	aldehyde dehydrogenase 1 family, member L1 [Source:MGI Symbol;Acc:MGI:1340024]	2.78701e-05	0.000461128	0.552812	0.48955	6.95935	6.58387	7.05195	7.35442	7.45627
Zfp553	7	127233061	56886166	-	ENSMUSG00000022754	transmembrane protein 45a [Source:MGI Symbol;Acc:MGI:1913122]	2.78433e-05	0.000461128	-1.36936	-0.755894	3.62062	3.45689	2.9799	1.78908	2.14859
Itgal	7	127296260	147987205	+	ENSMUSG00000029019	natriuretic peptide type B [Source:MGI Symbol;Acc:MGI:97368]	2.79339e-05	0.000461717	1.02359	0.711307	2.95549	3.324	3.37305	4.38053	4.07594
Zfp629	7	127607031	83146685	-	ENSMUSG00000066456	high mobility group nucleosomal binding domain 3 [Source:MGI Symbol;Acc:MGI:2138069]	2.79826e-05	0.000462053	-2.32359	-0.70456	2.03566	2.0457	1.81432	-0.42037	-0.336841
Ctf2	7	127718106	23208346	-	ENSMUSG00000031545	glycerol-3-phosphate acyltransferase 4 [Source:MGI Symbol;Acc:MGI:2142716]	2.80994e-05	0.000463512	0.433354	0.401395	7.25247	7.23258	7.13722	7.56831	7.66822
Vkorc1	7	127893063	27521403	-	ENSMUSG00000063239	glutamate receptor, metabotropic 4 [Source:MGI Symbol;Acc:MGI:1351341]	2.81556e-05	0.000463971	1.49606	0.775546	2.07413	1.13497	2.06429	3.26613	3.29543
Prss8	7	127925716	120951699	-	ENSMUSG00000064141	zinc finger protein 69 [Source:MGI Symbol;Acc:MGI:107794]	2.82591e-05	0.000465206	0.814891	0.636586	4.83183	4.29201	4.25591	5.21625	5.32422
BC017158	7	128271379	27855088	+	ENSMUSG00000039106	5-hydroxytryptamine (serotonin) receptor 5A [Source:MGI Symbol;Acc:MGI:96283]	2.84086e-05	0.000467196	-1.88353	-0.738598	2.95549	2.16354	2.38622	0.667093	0.589158
Rgs10	7	128373621	136172342	-	ENSMUSG00000051579	transcription elongation factor A (SII)-like 8 [Source:MGI Symbol;Acc:MGI:1913934]	2.91929e-05	0.000479611	0.501577	0.453108	7.32904	7.63832	7.35808	7.90606	7.95364
Gm33027	7	129398102	43986556	-	ENSMUSG00000025196	carboxypeptidase N, polypeptide 1 [Source:MGI Symbol;Acc:MGI:2135874]	2.9417e-05	0.000482805	-3.09047	-0.624271	2.03566	1.13497	1.46284	-1.09844	-2.07381
Htra1	7	130936111	30711231	+	ENSMUSG00000069255	dual specificity phosphatase 22 [Source:MGI Symbol;Acc:MGI:1915926]	2.95908e-05	0.000485171	-1.67764	-0.75393	2.89229	2.68094	2.67095	0.57963	1.38562
Cpxm2	7	132032687	30474219	-	ENSMUSG00000089762	immediate early response 5-like [Source:MGI Symbol;Acc:MGI:1919750]	2.98756e-05	0.000489348	-0.502439	-0.45334	7.05863	6.8845	6.95911	6.55117	6.32707
Chst15	7	132235780	97099237	-	ENSMUSG00000057762	predicted gene 6169 [Source:MGI Symbol;Acc:MGI:3646298]	2.9943e-05	0.00048996	0.990705	0.700067	3.44092	2.96684	3.33278	4.16459	4.27787
Oat	7	132557478	89110031	+	ENSMUSG00000055403	RIKEN cDNA 4933427D06 gene [Source:MGI Symbol;Acc:MGI:3026922]	3.00008e-05	0.000490414	-3.27026	-0.600144	0.826205	1.62039	2.03113	-1.09844	-2.65877
Lhpp	7	132610638	79915906	+	ENSMUSG00000009585	apolipoprotein B mRNA editing enzyme, catalytic polypeptide 3 [Source:MGI Symbol;Acc:MGI:1933111]	3.02507e-05	0.000494004	-0.442574	-0.408269	7.55837	7.69934	7.7527	7.18881	7.22693
Adam12	7	133883199	41920674	-	ENSMUSG00000037475	THO complex 2 [Source:MGI Symbol;Acc:MGI:2442413]	3.03189e-05	0.000494622	0.469064	0.428756	8.28102	7.98396	7.95138	8.53128	8.51865
Mki67	7	135689784	102204693	-	ENSMUSG00000027860	VANGL planar cell polarity 1 [Source:MGI Symbol;Acc:MGI:2159344]	3.04893e-05	0.000496905	0.43339	0.401151	7.09182	6.98597	6.98749	7.46227	7.4026
Tcerg1l	7	138208974	5092881	+	ENSMUSG00000024875	Yip1 interacting factor homolog A (S. cerevisiae) [Source:MGI Symbol;Acc:MGI:1915340]	3.07233e-05	0.000500219	0.512313	0.460588	6.10465	5.94232	6.16711	6.58666	6.53845
Utf1	7	139943789	130341563	+	ENSMUSG00000056310	tRNA-yW synthesizing protein 1 homolog (S. cerevisiae) [Source:MGI Symbol;Acc:MGI:2141161]	3.07631e-05	0.000500369	0.452063	0.415693	6.59108	6.56391	6.55031	6.96549	7.02948
Zfp941	7	140807449	55113029	+	ENSMUSG00000000594	GM2 ganglioside activator protein [Source:MGI Symbol;Acc:MGI:95762]	3.1212e-05	0.000506659	0.599807	0.51981	7.35856	6.79831	6.90063	7.65042	7.57725
Urah	7	140835018	109197873	+	ENSMUSG00000031246	SH3-binding domain glutamic acid-rich protein like [Source:MGI Symbol;Acc:MGI:1930849]	3.11911e-05	0.000506659	-2.17926	-0.710114	2.38079	2.10582	1.81432	-0.0984421	-0.0738066
Gm45717	7	140949222	142084304	-	ENSMUSG00000040616	transmembrane protein 51 [Source:MGI Symbol;Acc:MGI:2384874]	3.12456e-05	0.0005067	-0.821957	-0.635755	5.05021	4.58387	4.87165	4.06345	3.93369
Ifitm2	7	140954837	98357796	+	ENSMUSG00000061718	protein phosphatase 1, regulatory inhibitor subunit 1B [Source:MGI Symbol;Acc:MGI:94860]	3.13392e-05	0.000507715	-6.72494	-0.468521	0.411168	0.739038	1.06429	-3.57237	-3.81077
Ifitm3	7	141009586	29281912	-	ENSMUSG00000074227	serine protease inhibitor, Kunitz type 2 [Source:MGI Symbol;Acc:MGI:1338031]	3.15778e-05	0.000511071	-0.491029	-0.444766	6.99613	6.77072	7.00574	6.44382	6.38152
Sigirr	7	141091175	84410176	-	ENSMUSG00000015709	aryl hydrocarbon receptor nuclear translocator 2 [Source:MGI Symbol;Acc:MGI:107188]	3.1946e-05	0.000516518	-1.20475	-0.736742	3.55413	3.90896	3.9799	2.16459	2.92619
Ano9	7	141101212	102964133	-	ENSMUSG00000048938	nuclear receptor subfamily 1, group H, member 5 [Source:MGI Symbol;Acc:MGI:3026618]	3.20902e-05	0.000517824	0.622064	0.533467	6.09533	5.95668	5.92001	6.80122	6.34545
Cracr2b	7	141461094	155216449	-	ENSMUSG00000025283	spermidine/spermine N1-acetyl transferase 1 [Source:MGI Symbol;Acc:MGI:98233]	3.20709e-05	0.000517824	0.419805	0.390218	7.34191	7.2626	7.43775	7.75456	7.73676
Tspan4	7	141475240	74687016	+	ENSMUSG00000042499	homeobox D11 [Source:MGI Symbol;Acc:MGI:96203]	3.23685e-05	0.000521798	-4.90473	-0.652538	1.14813	1.29847	1.60486	-3.57237	-2.65877
Chid1	7	141493136	98455373	+	ENSMUSG00000019312	growth factor receptor bound protein 7 [Source:MGI Symbol;Acc:MGI:102683]	3.24463e-05	0.000522535	-1.95511	-0.719914	3.11161	1.98296	2.58214	0.164592	0.985087
Gm49369	7	142371096	47570649	-	ENSMUSG00000037526	autophagy related 14 [Source:MGI Symbol;Acc:MGI:1261775]	3.25037e-05	0.000522944	-0.468227	-0.42768	7.02096	7.17323	7.06941	6.56973	6.62894
Ctsd	7	142375911	38971051	+	ENSMUSG00000025001	helicase, lymphoid specific [Source:MGI Symbol;Acc:MGI:106209]	3.30224e-05	0.000530765	-0.378474	-0.356373	9.70827	9.8426	9.74297	9.35112	9.37963
Cd81	7	143052739	62236144	+	ENSMUSG00000074867	zinc finger protein 808 [Source:MGI Symbol;Acc:MGI:3704127]	3.32274e-05	0.000533536	-0.680506	-0.566416	5.68419	6.07983	6.16137	5.19065	5.38015
Phlda2	7	143501545	4077827	-	ENSMUSG00000005981	TNF receptor-associated protein 1 [Source:MGI Symbol;Acc:MGI:1915265]	3.33441e-05	0.000534883	-0.398663	-0.372966	8.84336	8.85223	9.02113	8.5159	8.45595
Dhcr7	7	143823145	149702571	-	ENSMUSG00000039936	phosphatidylinositol-4,5-bisphosphate 3- kinase catalytic subunit delta [Source:MGI Symbol;Acc:MGI:1098211]	3.43438e-05	0.000550378	-1.55748	-0.751158	2.82621	2.7579	3.15945	0.971947	1.62663
Insr	8	3122061	80405436	-	ENSMUSG00000030530	furin (paired basic amino acid cleaving enzyme) [Source:MGI Symbol;Acc:MGI:97513]	3.51732e-05	0.000563117	0.685755	0.569825	6.77018	6.00681	6.34464	7.04009	7.09194
Mcoln1	8	3500457	7004780	-	ENSMUSG00000061013	mohawk homeobox [Source:MGI Symbol;Acc:MGI:2687286]	3.56172e-05	0.000569666	-1.86526	-0.734164	2.38079	2.51348	2.24872	0.48652	0.511156
Pnpla6	8	3515384	7473638	-	ENSMUSG00000079685	UL16 binding protein 1 [Source:MGI Symbol;Acc:MGI:1925027]	3.57209e-05	0.000570765	0.742025	0.599046	4.69657	4.43948	4.2702	5.16083	5.22997
Stxbp2	8	3630955	17089628	+	ENSMUSG00000096696	zinc finger protein 960 [Source:MGI Symbol;Acc:MGI:3052731]	3.59569e-05	0.000573973	-0.942837	-0.677	4.28564	4.71028	5.01849	3.71918	3.75908
Ccl25	8	4325210	7960636	+	ENSMUSG00000109649	predicted gene 45521 [Source:MGI Symbol;Acc:MGI:5791357]	3.60835e-05	0.000575431	1.61821	0.76506	2.25247	1.49111	0.85279	3.26613	3.18672
Cers4	8	4493026	95406722	-	ENSMUSG00000033350	carbohydrate sulfotransferase 2 [Source:MGI Symbol;Acc:MGI:1891160]	3.61742e-05	0.000576315	0.857504	0.650451	3.79199	3.54639	3.90864	4.50444	4.66766
Irs2	8	10984681	80014977	-	ENSMUSG00000000489	platelet derived growth factor, B polypeptide [Source:MGI Symbol;Acc:MGI:97528]	3.6455e-05	0.000580221	-2.45086	-0.664101	2.28564	1.246	2.27729	-0.835408	-0.199338
Col4a1	8	11198423	26207786	-	ENSMUSG00000073433	Rho GDP dissociation inhibitor (GDI) gamma [Source:MGI Symbol;Acc:MGI:108430]	3.66907e-05	0.000583404	-1.83965	-0.730081	2.47006	2.13497	2.96241	0.57963	0.800662
Col4a2	8	11312805	69758637	-	ENSMUSG00000005198	polymerase (RNA) II (DNA directed) polypeptide A [Source:MGI Symbol;Acc:MGI:98086]	3.73921e-05	0.000593978	-0.446113	-0.410235	9.86838	9.52797	9.61871	9.25955	9.15581
Rab20	8	11453518	119350299	+	ENSMUSG00000036138	acetyl-Coenzyme A acyltransferase 1A [Source:MGI Symbol;Acc:MGI:2148491]	3.74673e-05	0.000594594	-0.533898	-0.474455	6.06461	6.07795	6.17851	5.52507	5.57724
Cars2	8	11513977	109463336	+	ENSMUSG00000040856	delta like non-canonical Notch ligand 1 [Source:MGI Symbol;Acc:MGI:94900]	3.83094e-05	0.000607366	-3.01773	-0.609267	1.21852	2.13497	1.35975	-2.42037	-0.851414
Sox1	8	12395295	30308367	+	ENSMUSG00000013921	CAP-GLY domain containing linker protein 3 [Source:MGI Symbol;Acc:MGI:1923936]	3.93666e-05	0.000623521	-3.63218	-0.57636	1.63356	1.73904	0.604863	-3.42037	-1.65877
Lamp1	8	13159161	89140703	-	ENSMUSG00000022610	mitogen-activated protein kinase 12 [Source:MGI Symbol;Acc:MGI:1353438]	3.95436e-05	0.000625717	-3.94166	-0.542327	1.52664	0.19155	2.06429	-1.83541	-3.65877
Tfdp1	8	13338751	58912749	-	ENSMUSG00000050812	Ecm29 proteasome adaptor and scaffold [Source:MGI Symbol;Acc:MGI:2140220]	3.96098e-05	0.000626158	0.413562	0.384593	7.43723	7.37452	7.33533	7.71277	7.83208
Fam90a1a	8	21958714	31609184	-	ENSMUSG00000063760	ring finger protein 217 [Source:MGI Symbol;Acc:MGI:3610311]	3.99709e-05	0.000631254	-1.11385	-0.716481	3.91367	3.58914	3.89948	2.38698	2.89582
Alg11	8	22060721	98891025	-	ENSMUSG00000031214	oligophrenin 1 [Source:MGI Symbol;Acc:MGI:2151070]	4.00551e-05	0.000631972	-1.59512	-0.739211	3.21852	2.5572	2.94471	1.62402	0.926193
Gpat4	8	23171265	160598878	+	ENSMUSG00000031295	phosphorylase kinase alpha 2 [Source:MGI Symbol;Acc:MGI:97577]	4.03263e-05	0.000635636	0.556777	0.489839	6.02096	5.69568	5.80454	6.43294	6.32137
Sfrp1	8	23411502	43957201	+	ENSMUSG00000019864	reticulon 4 interacting protein 1 [Source:MGI Symbol;Acc:MGI:2178759]	4.13871e-05	0.000651727	-0.710172	-0.579846	4.95549	4.95054	5.08464	4.30755	4.22387
Adam32	8	24836140	4715997	+	ENSMUSG00000035390	BR serine/threonine kinase 1 [Source:MGI Symbol;Acc:MGI:2685946]	4.15329e-05	0.000653392	-1.23796	-0.731299	3.67169	3.65098	3.24872	2.48652	2.04167
Tm2d2	8	25017211	96916496	-	ENSMUSG00000018669	CDK5 regulatory subunit associated protein 3 [Source:MGI Symbol;Acc:MGI:1933126]	4.16301e-05	0.00065429	-0.470248	-0.428145	7.40363	7.39499	7.66488	6.97623	7.02335
Plpp5	8	25720037	66173118	-	ENSMUSG00000070780	RNA binding motif protein 47 [Source:MGI Symbol;Acc:MGI:2384294]	4.18928e-05	0.000657785	-1.16865	-0.722956	3.99613	3.37375	3.66015	2.53383	2.47051
Hgsnat	8	25944453	120723969	+	ENSMUSG00000018012	Rac family small GTPase 3 [Source:MGI Symbol;Acc:MGI:2180784]	4.19448e-05	0.000657969	-1.64875	-0.73905	2.44091	2.95054	2.67095	0.971947	1.09612
Fnta	8	25998722	44496529	-	ENSMUSG00000008140	ER membrane protein complex subunit 10 [Source:MGI Symbol;Acc:MGI:1916933]	4.20769e-05	0.000659407	0.397135	0.371175	7.65116	7.6735	7.63484	7.96819	8.08564
Hook3	8	26021421	33056218	-	ENSMUSG00000035578	IQ motif containing G [Source:MGI Symbol;Acc:MGI:1916957]	4.22752e-05	0.000661879	0.839562	0.640637	3.90302	3.97493	3.63829	4.58525	4.73784
Tex15	8	33516738	139945112	+	ENSMUSG00000047751	undifferentiated embryonic cell transcription factor 1 [Source:MGI Symbol;Acc:MGI:1276125]	4.25937e-05	0.000665587	-0.694681	-0.571264	5.56767	6.0817	5.85753	5.19434	5.07932
Ubxn8	8	33619586	57062807	+	ENSMUSG00000032290	protein tyrosine phosphatase, non-receptor type 9 [Source:MGI Symbol;Acc:MGI:1928376]	4.258e-05	0.000665587	0.671119	0.559553	4.76872	4.53003	4.62167	5.23784	5.33841
Saraf	8	34154563	68957480	-	ENSMUSG00000052921	Rho guanine nucleotide exchange factor (GEF) 15 [Source:MGI Symbol;Acc:MGI:3045246]	4.30205e-05	0.000671085	0.867541	0.651239	3.56767	3.65098	3.48751	4.39341	4.43926
Prag1	8	36094828	101420849	-	ENSMUSG00000031310	zinc finger, MYM-type 3 [Source:MGI Symbol;Acc:MGI:1927231]	4.30277e-05	0.000671085	0.459792	0.420299	7.02833	6.76141	6.88099	7.35112	7.30774
Slc7a2	8	40862396	140062712	-	ENSMUSG00000072944	nucleoporin 62 C-terminal like [Source:MGI Symbol;Acc:MGI:2685565]	4.39057e-05	0.000684123	0.404651	0.377135	7.75546	7.81585	7.677	8.11539	8.151
Pdgfrl	8	40926212	53269805	-	ENSMUSG00000036022	family with sequence similarity 122, member B [Source:MGI Symbol;Acc:MGI:1926005]	4.42082e-05	0.00068818	0.619149	0.52901	6.37695	6.18634	5.83368	6.66311	6.82303
Triml2	8	43180541	127296288	+	ENSMUSG00000025408	DNA-damage inducible transcript 3 [Source:MGI Symbol;Acc:MGI:109247]	4.45801e-05	0.000693308	0.89762	0.661559	3.38079	3.36148	3.46284	4.25911	4.29543
Pdlim3	8	45885461	60696490	-	ENSMUSG00000012819	cadherin 23 (otocadherin) [Source:MGI Symbol;Acc:MGI:1890219]	4.55127e-05	0.000707137	-6.61997	-0.445228	0.63356	0.813039	0.511754	-3.57237	-3.81077
Ufsp2	8	45975528	104347672	+	ENSMUSG00000031875	CKLF-like MARVEL transmembrane domain containing 3 [Source:MGI Symbol;Acc:MGI:2447162]	4.57046e-05	0.000709443	0.731703	0.590703	4.28564	4.2659	4.16711	5.00589	4.89198
Ankrd37	8	45996902	79456751	-	ENSMUSG00000034701	neurogenic differentiation 1 [Source:MGI Symbol;Acc:MGI:1339708]	4.70608e-05	0.000729683	-2.60296	-0.641192	1.47006	2.19155	1.51175	-1.09844	-0.658769
Slc25a4	8	46206797	107200996	+	ENSMUSG00000028618	transmembrane protein 59 [Source:MGI Symbol;Acc:MGI:1929278]	4.71427e-05	0.000729683	0.366269	0.345444	8.31455	8.30249	8.29573	8.6013	8.69327
Neil3	8	53586867	72351069	-	ENSMUSG00000060534	deleted in colorectal carcinoma [Source:MGI Symbol;Acc:MGI:94869]	4.71106e-05	0.000729683	-6.61479	-0.441371	0.526645	0.883428	0.511754	-3.57237	-3.81077
Spcs3	8	54520433	100770957	-	ENSMUSG00000017747	GH3 domain containing [Source:MGI Symbol;Acc:MGI:1931556]	4.72682e-05	0.000730932	0.737312	0.593042	4.69039	4.20536	4.49361	5.17582	5.1961
Galnt7	8	57523828	62497298	+	ENSMUSG00000028392	B-box and SPRY domain containing [Source:MGI Symbol;Acc:MGI:2177191]	4.73581e-05	0.000731629	-1.91715	-0.712355	2.58109	2.46839	2.03113	0.0390614	0.733548
Cbr4	8	61487734	134354484	+	ENSMUSG00000028836	solute carrier family 30 (zinc transporter), member 2 [Source:MGI Symbol;Acc:MGI:106637]	4.7609e-05	0.000734809	-0.665414	-0.554085	6.8092	6.33503	6.23422	5.86503	5.7141
Palld	8	61511433	50756636	+	ENSMUSG00000032060	crystallin, alpha B [Source:MGI Symbol;Acc:MGI:88516]	4.8022e-05	0.000740483	0.840025	0.638649	4.31806	4.29847	3.75461	4.91948	5.00657
Sgo2b	8	63924694	35649367	-	ENSMUSG00000024353	marginal zone B and B1 cell-specific protein 1 [Source:MGI Symbol;Acc:MGI:1917066]	4.82402e-05	0.000743145	-6.67016	-0.416871	0.826205	-0.338964	1.24872	-3.57237	-3.81077
Tll1	8	64014931	99182719	-	ENSMUSG00000030747	diacylglycerol O-acyltransferase 2 [Source:MGI Symbol;Acc:MGI:1915050]	4.86204e-05	0.000748296	0.729403	0.588891	4.16606	4.45689	4.38622	5.03496	5.06915
Cpe	8	64592542	56165477	-	ENSMUSG00000032324	tetraspanin 3 [Source:MGI Symbol;Acc:MGI:1928098]	4.87871e-05	0.000750153	0.445135	0.408639	6.80205	6.93302	6.81553	7.23963	7.3099
Tmem192	8	64947185	81711013	-	ENSMUSG00000035834	polymerase (RNA) III (DNA directed) polypeptide G [Source:MGI Symbol;Acc:MGI:1914736]	4.90382e-05	0.000753304	-0.422606	-0.390992	7.44367	7.54978	7.56993	7.04418	7.11024
Gm45886	8	65014856	45130070	+	ENSMUSG00000070304	sodium channel, voltage-gated, type II, beta [Source:MGI Symbol;Acc:MGI:106921]	4.92478e-05	0.000755461	-1.67525	-0.726877	3.05502	2.81304	2.24872	1.10319	0.985087
Apela	8	65028417	55597697	+	ENSMUSG00000058569	transmembrane p24 trafficking protein 9 [Source:MGI Symbol;Acc:MGI:1914761]	4.92712e-05	0.000755461	0.381084	0.357628	8.01418	8.04426	7.95635	8.36181	8.36672
Sh2d4a	8	68276567	85374847	-	ENSMUSG00000021248	transmembrane p24 trafficking protein 10 [Source:MGI Symbol;Acc:MGI:1915831]	4.9387e-05	0.000756525	0.411992	0.38266	7.35953	7.40848	7.28698	7.73065	7.75433
Atp13a1	8	69791163	63964768	-	ENSMUSG00000027822	solute carrier family 33 (acetyl-CoA transporter), member 1 [Source:MGI Symbol;Acc:MGI:1332247]	5.08644e-05	0.000778426	0.560042	0.49047	5.65275	5.61005	5.46905	6.01426	6.2116
Tmem161a	8	70172356	36003923	+	ENSMUSG00000029094	actin filament associated protein 1 [Source:MGI Symbol;Acc:MGI:1917542]	5.2131e-05	0.000797062	-0.617849	-0.526016	5.91896	5.56525	5.9132	5.14568	5.18358
Cers1	8	70315775	38159907	-	ENSMUSG00000029126	neuron specific gene family member 1 [Source:MGI Symbol;Acc:MGI:109149]	5.24892e-05	0.000801788	-2.1024	-0.689212	1.7804	2.27247	2.21957	0.164592	-0.199338
Klhl26	8	70450219	21562601	+	ENSMUSG00000051341	zinc finger protein 52 [Source:MGI Symbol;Acc:MGI:99199]	5.25629e-05	0.000802162	-1.20392	-0.719818	3.31806	3.94232	3.58214	2.53383	2.29543
Isyna1	8	70594373	59082005	-	ENSMUSG00000022353	MTSS I-BAR domain containing 1 [Source:MGI Symbol;Acc:MGI:2384818]	5.35888e-05	0.000817054	-0.470059	-0.426902	7.0086	7.0845	7.06736	6.43606	6.67662
Pgpep1	8	70646435	42867234	-	ENSMUSG00000092225	predicted gene 2381 [Source:MGI Symbol;Acc:MGI:3780549]	5.37434e-05	0.000818646	-0.598659	-0.514091	5.7891	5.70056	5.85279	5.28699	5.02423
Ushbp1	8	71384272	41083046	-	ENSMUSG00000049940	progesterone receptor membrane component 2 [Source:MGI Symbol;Acc:MGI:1918054]	5.38509e-05	0.000818849	0.420417	0.389057	7.22281	7.32874	7.20105	7.62334	7.67774
Ankle1	8	71406010	71789647	+	ENSMUSG00000020811	WSC domain containing 1 [Source:MGI Symbol;Acc:MGI:2448493]	5.38571e-05	0.000818849	-1.91988	-0.707775	2.11161	2.246	2.48751	0.0390614	0.589158
Abhd8	8	71456705	108834372	-	ENSMUSG00000063663	bromodomain and WD repeat domain containing 3 [Source:MGI Symbol;Acc:MGI:3029414]	5.45068e-05	0.000827956	0.534261	0.472734	6.87741	6.59046	6.52522	7.04825	7.30557
Colgalt1	8	71610998	121098241	-	ENSMUSG00000043207	zinc metallopeptidase, STE24 [Source:MGI Symbol;Acc:MGI:1890508]	5.47278e-05	0.000830539	0.51558	0.459805	6.57607	6.55989	6.28961	6.89704	7.04773
Fcho1	8	71708387	142388038	-	ENSMUSG00000007891	cathepsin D [Source:MGI Symbol;Acc:MGI:88562]	5.49529e-05	0.00083318	0.332216	0.316247	9.72273	9.71692	9.74441	10.0135	10.0615
Zfp961	8	71951038	106199746	-	ENSMUSG00000020253	protein phosphatase 1M [Source:MGI Symbol;Acc:MGI:1915155]	5.5268e-05	0.000837179	0.538654	0.475631	6.10698	6.12774	6.46595	6.76945	6.7485
Klf2	8	72319033	4928867	+	ENSMUSG00000034274	THO complex 5 [Source:MGI Symbol;Acc:MGI:1351333]	5.55399e-05	0.000840517	-0.424081	-0.391716	7.20342	7.23846	7.25142	6.81564	6.7538
Hmgxb4	8	74993356	97392379	-	ENSMUSG00000046000	N(alpha)-acetyltransferase 11, NatA catalytic subunit [Source:MGI Symbol;Acc:MGI:2141314]	5.57082e-05	0.000842283	-1.96704	-0.698585	2.58109	1.91738	2.21957	0.386985	0.148586
Arhgap10	8	77250366	73341028	-	ENSMUSG00000029153	OCIA domain containing 2 [Source:MGI Symbol;Acc:MGI:1916377]	5.60239e-05	0.000846272	-1.26328	-0.724757	3.12999	3.3366	3.27729	2.03906	1.89582
Pou4f2	8	78433010	109986929	-	ENSMUSG00000047554	transmembrane protein 41B [Source:MGI Symbol;Acc:MGI:1289225]	5.64012e-05	0.000851184	0.479527	0.433802	6.67483	6.42922	6.433	6.96441	6.97967
Zfp827	8	79028437	26656934	+	ENSMUSG00000001576	endoplasmic reticulum-golgi intermediate compartment (ERGIC) 1 [Source:MGI Symbol;Acc:MGI:1914708]	5.67164e-05	0.000855149	0.472375	0.428518	6.66856	6.41444	6.67095	7.01426	7.05976
Gab1	8	80764438	8866315	+	ENSMUSG00000028970	ATP-binding cassette, sub-family B (MDR/TAP), member 1B [Source:MGI Symbol;Acc:MGI:97568]	5.77508e-05	0.000869942	0.441463	0.405164	6.82902	6.91738	6.76473	7.24141	7.27492
Tbc1d9	8	83165352	26445216	-	ENSMUSG00000026924	SEC16 homolog A, endoplasmic reticulum export factor [Source:MGI Symbol;Acc:MGI:2139207]	5.86209e-05	0.000882234	0.430196	0.396401	7.51708	7.246	7.44485	7.8228	7.80271
Tecr	8	83571698	43089189	+	ENSMUSG00000023915	tumor necrosis factor receptor superfamily, member 21 [Source:MGI Symbol;Acc:MGI:2151075]	5.95683e-05	0.000895666	0.434643	0.39979	6.65275	6.58519	6.60486	6.98158	7.06915
Misp3	8	84010222	45883732	+	ENSMUSG00000002778	KDEL (Lys-Asp-Glu-Leu) endoplasmic reticulum protein retention receptor 1 [Source:MGI Symbol;Acc:MGI:1915387]	6.0919e-05	0.000915131	0.453598	0.414171	7.18266	6.88128	7.02903	7.48276	7.44714
Calr	8	84841850	65186500	-	ENSMUSG00000025950	isocitrate dehydrogenase 1 (NADP+), soluble [Source:MGI Symbol;Acc:MGI:96413]	6.13302e-05	0.00092046	0.409154	0.379719	9.2007	9.30829	9.06481	9.61357	9.54992
Hook2	8	84990603	78591964	-	ENSMUSG00000032714	synapse defective 1, Rho GTPase, homolog 1 (C. elegans) [Source:MGI Symbol;Acc:MGI:1918959]	6.18106e-05	0.000926134	0.706599	0.574235	4.26915	4.246	4.2702	4.89704	4.99228
Neto2	8	85636588	97629702	-	ENSMUSG00000043439	elongin BC and polycomb repressive complex 2 associated protein [Source:MGI Symbol;Acc:MGI:2143991]	6.18218e-05	0.000926134	0.375273	0.352271	10.9502	11.0765	10.8874	11.3	11.3539
Abcc12	8	86482260	109737739	-	ENSMUSG00000069895	ataxin 1-like [Source:MGI Symbol;Acc:MGI:3694797]	6.32696e-05	0.000946954	-1.89022	-0.694506	2.75694	1.77651	2.75461	0.386985	0.733548
Cbln1	8	87468405	26593120	+	ENSMUSG00000026921	EGF-like domain 7 [Source:MGI Symbol;Acc:MGI:2449923]	6.33858e-05	0.000946956	-0.733163	-0.585664	5.27742	5.25266	5.57065	4.35442	4.83709
Zfp423	8	87661810	135708181	+	ENSMUSG00000062157	interferon lambda receptor 1 [Source:MGI Symbol;Acc:MGI:2429859]	6.33789e-05	0.000946956	-1.19354	-0.71236	4.00611	3.31129	3.62723	2.22349	2.64501
Mmp2	8	92827291	18235136	-	ENSMUSG00000060166	zinc finger, DHHC domain containing 8 [Source:MGI Symbol;Acc:MGI:1338012]	6.355e-05	0.000947674	-0.652563	-0.544183	5.22281	5.13497	5.17851	4.43138	4.57005
Amfr	8	93971588	7588545	+	ENSMUSG00000060675	phospholipase A and acyltransferase 3 [Source:MGI Symbol;Acc:MGI:2179715]	6.35348e-05	0.000947674	0.720563	0.580938	4.49863	4.36763	4.24872	4.94157	5.18985
Arl2bp	8	94666600	83459084	-	ENSMUSG00000034832	tet methylcytosine dioxygenase 3 [Source:MGI Symbol;Acc:MGI:2446229]	6.39438e-05	0.000952674	0.740104	0.590276	5.09299	4.52453	4.77479	5.67239	5.36914
Ndrg4	8	95676980	57890276	-	ENSMUSG00000021969	zinc finger, DHHC domain containing 20 [Source:MGI Symbol;Acc:MGI:1923215]	6.40966e-05	0.00095408	0.57221	0.496659	6.55583	6.06665	6.1652	6.7903	6.85792
Cmtm3	8	104339410	70389417	+	ENSMUSG00000045237	RIKEN cDNA 1110012L19 gene [Source:MGI Symbol;Acc:MGI:1915868]	6.43496e-05	0.000956973	0.543373	0.477784	5.62387	5.73666	5.52074	6.11296	6.18985
Pdp2	8	104591451	15045478	-	ENSMUSG00000031934	pannexin 1 [Source:MGI Symbol;Acc:MGI:1860055]	6.44893e-05	0.000957306	0.621096	0.526684	4.91367	5.04186	4.85279	5.58525	5.49098
Exoc3l	8	105289924	99772885	-	ENSMUSG00000023021	ceramide synthase 5 [Source:MGI Symbol;Acc:MGI:1919199]	6.44536e-05	0.000957306	0.455891	0.415666	6.40174	6.42333	6.34296	6.77439	6.87066
Kctd19	8	105382807	46034761	+	ENSMUSG00000035517	tudor domain containing 7 [Source:MGI Symbol;Acc:MGI:2140279]	6.46011e-05	0.000958007	1.20795	0.723389	2.93473	2.34909	2.12842	3.67766	3.69878
Tppp3	8	105467493	85749334	-	ENSMUSG00000035941	inhibitor of Bruton agammaglobulinemia tyrosine kinase [Source:MGI Symbol;Acc:MGI:1918677]	6.4654e-05	0.000958007	-0.426204	-0.392833	7.64479	7.49814	7.54518	7.01842	7.20387
Ripor1	8	105605255	105471526	-	ENSMUSG00000014846	tubulin polymerization-promoting protein family member 3 [Source:MGI Symbol;Acc:MGI:1915221]	6.48449e-05	0.000959093	1.1587	0.7171	2.21852	2.86615	2.60486	3.80845	3.65411
Slc12a4	8	105943590	32947402	-	ENSMUSG00000024055	cytochrome P450, family 4, subfamily f, polypeptide 13 [Source:MGI Symbol;Acc:MGI:2158641]	6.47906e-05	0.000959093	0.764694	0.601598	4.17493	3.91738	4.20478	4.72938	4.94856
Pla2g15	8	106150399	46589232	+	ENSMUSG00000046974	cDNA sequence BC053393 [Source:MGI Symbol;Acc:MGI:3039605]	6.51186e-05	0.000962269	-1.46821	-0.717478	4.04537	2.95054	3.04781	2.03906	1.83308
Slc7a6	8	106168857	35109177	+	ENSMUSG00000035376	3-hydroxyacyl-CoA dehydratase 2 [Source:MGI Symbol;Acc:MGI:1918007]	6.53185e-05	0.00096435	0.398683	0.371154	7.22815	7.28309	7.24239	7.60615	7.64957
Cdh3	8	106510891	127732166	-	ENSMUSG00000060034	cardiotrophin 2 [Source:MGI Symbol;Acc:MGI:2684607]	6.55718e-05	0.000967213	-6.52515	-0.419648	0.411168	0.661036	0.604863	-3.57237	-3.81077
Cdh1	8	106603351	31314808	-	ENSMUSG00000022548	apolipoprotein D [Source:MGI Symbol;Acc:MGI:88056]	6.59571e-05	0.000972019	-2.19574	-0.662508	2.41117	1.44531	2.18983	-0.250445	-0.0738066
Utp4	8	106893636	36071594	-	ENSMUSG00000003955	family with sequence similarity 162, member A [Source:MGI Symbol;Acc:MGI:1917436]	6.6542e-05	0.000979753	-0.495001	-0.443907	6.40741	6.44094	6.56051	6.01217	5.8939
D030068K23Rik	8	109075222	92076004	+	ENSMUSG00000034037	FYVE, RhoGEF and PH domain containing 5 [Source:MGI Symbol;Acc:MGI:2443369]	6.68654e-05	0.000982741	-1.89637	-0.69829	2.28564	2.01467	2.48751	0.164592	0.511156
Atxn1l	8	109726451	113189523	+	ENSMUSG00000049036	transmembrane protein 121 [Source:MGI Symbol;Acc:MGI:1916445]	6.68364e-05	0.000982741	-1.06835	-0.693193	3.80349	3.49111	3.75461	2.602	2.58916
Zfp612	8	110079746	34187720	-	ENSMUSG00000037235	Max dimerization protein 4 [Source:MGI Symbol;Acc:MGI:104991]	6.74229e-05	0.000989152	0.773869	0.605031	4.3731	3.9005	4.37965	5.00169	4.95962
Hydin	8	110266977	51801233	-	ENSMUSG00000055780	ubiquitin specific peptidase 26 [Source:MGI Symbol;Acc:MGI:1933247]	6.7413e-05	0.000989152	-1.82431	-0.699194	2.97595	2.10582	2.3053	0.48652	0.800662
Gabarapl2	8	111940703	67360605	-	ENSMUSG00000098905	zinc finger protein 953 [Source:MGI Symbol;Acc:MGI:3612873]	6.90555e-05	0.00101219	-0.753027	-0.593758	4.7804	5.03027	4.86225	3.97195	4.25412
Cdyl2	8	116574400	138280005	-	ENSMUSG00000029510	glypican 2 (cerebroglycan) [Source:MGI Symbol;Acc:MGI:1919201]	6.98583e-05	0.00102304	-0.940027	-0.661404	4.30194	3.92574	4.36641	3.36099	3.12259
Gcsh	8	116981810	87092197	+	ENSMUSG00000029992	glutamine fructose-6-phosphate transaminase 1 [Source:MGI Symbol;Acc:MGI:95698]	7.01132e-05	0.00102585	0.438111	0.401826	7.16271	6.89944	7.07043	7.42277	7.49984
Pkd1l2	8	116995679	25097140	-	ENSMUSG00000020644	inhibitor of DNA binding 2 [Source:MGI Symbol;Acc:MGI:96397]	7.04015e-05	0.00102915	-1.01883	-0.681569	3.75694	4.06097	3.76473	2.82756	2.83308
Plcg2	8	117498291	27107286	+	ENSMUSG00000040717	interleukin 17 receptor D [Source:MGI Symbol;Acc:MGI:2159727]	7.13452e-05	0.00104201	-0.482703	-0.434728	6.56261	6.38137	6.48903	5.99537	5.95041
Mphosph6	8	117791645	99828417	-	ENSMUSG00000035239	neuraminidase 3 [Source:MGI Symbol;Acc:MGI:1355305]	7.21681e-05	0.00105309	-1.07172	-0.691284	4.01603	3.64086	3.58214	2.602	2.71627
Necab2	8	119446719	30118378	+	ENSMUSG00000044576	GRB2 associated regulator of MAPK1 subtype 2 [Source:MGI Symbol;Acc:MGI:2685290]	7.22596e-05	0.00105348	-1.65326	-0.714056	2.38079	2.5355	2.71339	0.749555	0.985087
Cotl1	8	119809222	31139124	+	ENSMUSG00000071547	5'-nucleotidase domain containing 2 [Source:MGI Symbol;Acc:MGI:1917271]	7.2409e-05	0.00105471	-0.550315	-0.48111	6.38271	6.07607	6.43933	5.71406	5.75062
1190005I06Rik	8	120608602	92506833	-	ENSMUSG00000029426	scavenger receptor class B, member 2 [Source:MGI Symbol;Acc:MGI:1196458]	7.27621e-05	0.00105891	0.431821	0.396854	7.067	6.98497	6.89258	7.33201	7.44976
Jph3	8	121729623	6355615	+	ENSMUSG00000024948	mitogen-activated protein kinase kinase kinase kinase 2 [Source:MGI Symbol;Acc:MGI:1346883]	7.39941e-05	0.00107588	-0.80991	-0.616487	4.48442	4.50792	4.63829	3.85575	3.5604
Cyba	8	122424776	54888234	+	ENSMUSG00000089682	BCL2-like 2 [Source:MGI Symbol;Acc:MGI:108052]	7.42876e-05	0.00107919	0.632753	0.532057	5.39985	5.01075	5.02272	5.80122	5.72277
2310022B05Rik	8	124635756	87775755	-	ENSMUSG00000095724	predicted gene, 21319 [Source:MGI Symbol;Acc:MGI:5434674]	7.54748e-05	0.00109546	-6.53344	-0.395039	-0.00386998	1.13497	0.305303	-3.57237	-3.81077
Egln1	8	124908587	139998595	-	ENSMUSG00000031433	RNA binding motif protein 41 [Source:MGI Symbol;Acc:MGI:2444923]	7.58197e-05	0.00109949	0.580006	0.500198	5.27742	5.12047	5.07654	5.74955	5.68331
Tsnax	8	125012997	30362772	-	ENSMUSG00000036957	leucine rich repeat and fibronectin type III domain containing 3 [Source:MGI Symbol;Acc:MGI:2442512]	7.59477e-05	0.00110037	-2.32441	-0.648084	1.91367	1.88343	1.60486	-0.42037	-0.658769
Itgb1	8	128685654	83607971	-	ENSMUSG00000031708	trans-2,3-enoyl-CoA reductase [Source:MGI Symbol;Acc:MGI:1915408]	7.60462e-05	0.00110081	0.406788	0.377134	7.88555	7.69812	7.96461	8.23113	8.24172
2610044O15Rik8	8	129216354	51994975	+	ENSMUSG00000030498	growth arrest specific 2 [Source:MGI Symbol;Acc:MGI:95657]	7.62923e-05	0.00110215	-1.13356	-0.700034	3.31806	3.5572	3.61609	2.33452	2.3636
Gm32856	8	129263641	67922153	-	ENSMUSG00000020905	ubiquitin specific peptidase 43 [Source:MGI Symbol;Acc:MGI:2444541]	7.64109e-05	0.00110215	-1.26471	-0.711051	3.94515	3.12047	3.45035	2.03906	2.42869
Msantd4	9	4376562	69369406	-	ENSMUSG00000018474	chromodomain helicase DNA binding protein 3 [Source:MGI Symbol;Acc:MGI:1344395]	7.63065e-05	0.00110215	0.789771	0.610035	5.32206	4.80399	4.56487	5.8228	5.55555
Mmp12	9	7344381	87795946	+	ENSMUSG00000113201	predicted gene, 21936 [Source:MGI Symbol;Acc:MGI:5439387]	7.6498e-05	0.00110215	-6.49542	-0.405464	0.526645	0.813039	0.189825	-3.57237	-3.81077
Arhgap42	9	8994329	95721051	+	ENSMUSG00000022895	E26 avian leukemia oncogene 2, 3' domain [Source:MGI Symbol;Acc:MGI:95456]	7.64055e-05	0.00110215	0.501465	0.447964	7.21422	6.77072	7.06941	7.53963	7.47051
Maml2	9	13297957	74290151	+	ENSMUSG00000009995	tafazzin [Source:MGI Symbol;Acc:MGI:109626]	7.65436e-05	0.00110215	0.651486	0.54234	5.49863	4.95872	5.16711	5.88113	5.81696
Panx1	9	15002128	80185101	+	ENSMUSG00000035473	galactose mutarotase [Source:MGI Symbol;Acc:MGI:2442420]	7.72561e-05	0.00111143	0.623928	0.526557	4.83743	4.75321	4.90407	5.51627	5.34686
Vstm5	9	15239045	109034460	+	ENSMUSG00000031028	tubby bipartite transcription factor [Source:MGI Symbol;Acc:MGI:2651573]	7.86654e-05	0.0011307	-1.41099	-0.717031	2.75694	3.10582	2.90864	1.53383	1.47051
Naalad2	9	18321951	45567752	+	ENSMUSG00000030825	hydroxysteroid (17-beta) dehydrogenase 14 [Source:MGI Symbol;Acc:MGI:1913315]	7.90441e-05	0.00113515	-0.63844	-0.533748	6.03809	6.09102	5.70553	5.41568	5.1646
Ubtfl1	9	18404418	122749475	+	ENSMUSG00000005804	biogenesis of lysosomal organelles complex- 1, subunit 6, pallidin [Source:MGI Symbol;Acc:MGI:1927580]	7.94696e-05	0.00114025	-0.752397	-0.591343	4.76284	4.60485	4.77479	3.81803	4.04859
Zfp560	9	20345136	84810335	+	ENSMUSG00000027078	ubiquitin-conjugating enzyme E2L 6 [Source:MGI Symbol;Acc:MGI:1914500]	7.98031e-05	0.00114361	-2.64975	-0.612131	1.7804	1.19155	1.73415	-1.09844	-1.07381
Zfp266	9	20495068	80190010	+	ENSMUSG00000003070	ephrin A2 [Source:MGI Symbol;Acc:MGI:102707]	7.98441e-05	0.00114361	-1.3624	-0.716203	2.95549	3.10582	2.89026	1.57963	1.62663
Fbxl12	9	20618118	102819700	-	ENSMUSG00000034520	gap junction protein, gamma 1 [Source:MGI Symbol;Acc:MGI:95718]	8.04863e-05	0.0011518	0.409883	0.37939	7.11507	7.07231	7.06429	7.39501	7.54335
Olfm2	9	20667690	5694578	-	ENSMUSG00000015653	six transmembrane epithelial antigen of prostate 2 [Source:MGI Symbol;Acc:MGI:1921301]	8.07641e-05	0.00115375	-1.55125	-0.70781	3.11161	2.37375	3.45035	1.22349	1.66316
Shfl	9	20868642	77115121	-	ENSMUSG00000059325	HOP homeobox [Source:MGI Symbol;Acc:MGI:1916782]	8.06974e-05	0.00115375	1.09194	0.698618	3.21852	2.42185	3.23422	3.94595	4.17412
S1pr2	9	20962361	43304172	-	ENSMUSG00000051335	glucose-fructose oxidoreductase domain containing 1 [Source:MGI Symbol;Acc:MGI:2145304]	8.09786e-05	0.0011558	1.26605	0.722051	1.95549	2.01467	2.09672	3.16459	3.3636
Icam1	9	21015985	123684618	-	ENSMUSG00000049550	CAP-GLY domain containing linker protein 1 [Source:MGI Symbol;Acc:MGI:1928401]	8.15902e-05	0.00116352	0.552121	0.481858	6.38654	5.91738	6.25771	6.65911	6.79038
Ap1m2	9	21294275	56923932	-	ENSMUSG00000029780	5'-nucleotidase, cytosolic III [Source:MGI Symbol;Acc:MGI:1927186]	8.21081e-05	0.00116988	0.617619	0.522317	4.96576	4.96684	4.75968	5.46227	5.52858
Kank2	9	21766784	87398710	+	ENSMUSG00000030562	NADPH oxidase 4 [Source:MGI Symbol;Acc:MGI:1354184]	8.22053e-05	0.00117024	-2.0304	-0.670618	2.41117	1.95054	2.15945	-0.613015	0.589158
Prkcsh	9	22002806	13589910	-	ENSMUSG00000025935	translocating chain-associating membrane protein 1 [Source:MGI Symbol;Acc:MGI:1919515]	8.2693e-05	0.00117616	0.389644	0.363173	7.81347	7.69385	7.69233	8.03187	8.16659
Tbx20	9	24718138	127701049	+	ENSMUSG00000040195	nuclear envelope integral membrane protein 1 [Source:MGI Symbol;Acc:MGI:2446113]	8.28684e-05	0.00117763	0.499796	0.446297	6.19471	5.92782	6.00574	6.55261	6.49098
Eepd1	9	25481547	45553800	+	ENSMUSG00000000253	guanosine monophosphate reductase [Source:MGI Symbol;Acc:MGI:1913605]	8.35308e-05	0.00118601	-1.22579	-0.705865	3.39606	3.09102	3.62723	2.28007	1.98509
Igsf9b	9	27299204	20650901	+	ENSMUSG00000031060	RNA binding motif protein 10 [Source:MGI Symbol;Acc:MGI:2384310]	8.36603e-05	0.00118681	0.376722	0.352655	7.57524	7.51278	7.62931	7.91948	7.93415
Srpr	9	35200175	33838317	+	ENSMUSG00000041881	NADH:ubiquinone oxidoreductase subunit A7 [Source:MGI Symbol;Acc:MGI:1913666]	8.37398e-05	0.00118691	-0.435927	-0.399294	7.82621	7.72233	7.99288	7.45921	7.32137
Ddx25	9	35536647	32084857	-	ENSMUSG00000050592	family with sequence similarity 78, member A [Source:MGI Symbol;Acc:MGI:2443569]	8.41859e-05	0.00119219	-0.660265	-0.545026	5.67795	5.324	5.35975	4.86503	4.68553
Stt3a	9	36729344	4497354	-	ENSMUSG00000025902	SRY (sex determining region Y)-box 17 [Source:MGI Symbol;Acc:MGI:107543]	8.49033e-05	0.00120131	-2.08908	-0.650175	2.41117	1.398	2.85279	0.386985	0.0416705
Pknox2	9	36890982	87622955	+	ENSMUSG00000092019	predicted gene 4027 [Source:MGI Symbol;Acc:MGI:3782201]	8.59466e-05	0.00121502	-6.51943	-0.380332	0.526645	1.13497	-0.395137	-3.57237	-3.81077
Slc37a2	9	37227585	141398724	-	ENSMUSG00000033770	chloride channel, voltage-sensitive Ka [Source:MGI Symbol;Acc:MGI:1329026]	8.64055e-05	0.00122045	-4.67077	-0.581774	1.41117	1.01467	0.99718	-3.42037	-3.65877
Siae	9	37555698	11478710	-	ENSMUSG00000031504	RAB20, member RAS oncogene family [Source:MGI Symbol;Acc:MGI:102789]	8.73009e-05	0.00123203	-3.37438	-0.519082	2.11161	1.49111	0.189825	-1.42037	-2.65877
Tbrg1	9	37648763	136034946	+	ENSMUSG00000048355	adipocyte-related X-chromosome expressed sequence 1 [Source:MGI Symbol;Acc:MGI:1923469]	8.80769e-05	0.00124191	0.742051	0.586709	4.02588	4.33031	4.18229	4.81803	4.99228
Vwa5a	9	38718268	153225441	-	ENSMUSG00000074671	TSPY-like 3 [Source:MGI Symbol;Acc:MGI:2139328]	8.90543e-05	0.0012546	-1.38738	-0.71117	3.14813	2.98296	3.0806	1.16459	2.01366
Clmp	9	40685962	34288449	-	ENSMUSG00000037224	zinc finger, FYVE domain containing 28 [Source:MGI Symbol;Acc:MGI:2684992]	8.96551e-05	0.00126198	-1.07699	-0.685903	3.55413	3.49111	3.75461	2.57963	2.42869
Sc5d	9	42251595	45599606	-	ENSMUSG00000023942	solute carrier family 29 (nucleoside transporters), member 1 [Source:MGI Symbol;Acc:MGI:1927073]	9.04158e-05	0.00127159	0.409175	0.378427	7.91234	7.74791	7.66353	8.15375	8.17452
Pou2f3	9	43123939	143573798	+	ENSMUSG00000070618	cDNA sequence BC080695 [Source:MGI Symbol;Acc:MGI:3525148]	9.07006e-05	0.0012745	-6.50561	-0.376596	1.21852	0.398001	-0.395137	-3.57237	-3.81077
C2cd2l	9	44309237	179687189	+	ENSMUSG00000038936	saccharopine dehydrogenase (putative) [Source:MGI Symbol;Acc:MGI:1924486]	9.16148e-05	0.00128623	0.408305	0.377698	7.18815	7.29443	7.17472	7.62197	7.59153
Dpagt1	9	44326019	99522721	-	ENSMUSG00000030067	forkhead box P1 [Source:MGI Symbol;Acc:MGI:1914004]	9.19168e-05	0.00128826	-2.82402	-0.561646	2.14813	0.661036	1.99718	-2.42037	-0.488844
H2ax	9	44334694	139871677	-	ENSMUSG00000031434	microrchidia 4 [Source:MGI Symbol;Acc:MGI:1922996]	9.18662e-05	0.00128826	0.868514	0.636987	3.79199	3.56793	3.90864	4.33452	4.83308
Hyou1	9	44379490	88336148	-	ENSMUSG00000001420	transmembrane protein 79 [Source:MGI Symbol;Acc:MGI:1919163]	9.22144e-05	0.00129132	-0.70843	-0.568531	5.20124	5.13857	4.84804	4.31434	4.3636
Phldb1	9	44686304	29853669	-	ENSMUSG00000050855	zinc finger protein 940 [Source:MGI Symbol;Acc:MGI:2446235]	9.31741e-05	0.00130364	-0.700213	-0.564372	4.91367	4.87481	5.05607	4.32782	4.12259
Ift46	9	44767908	121794276	+	ENSMUSG00000025318	junctophilin 3 [Source:MGI Symbol;Acc:MGI:1891497]	9.37437e-05	0.00131048	-3.67619	-0.542796	1.47006	0.883428	1.12843	-1.83541	-3.65877
Cd3g	9	44969572	32982083	-	ENSMUSG00000026791	solute carrier family 2, (facilitated glucose transporter), member 8 [Source:MGI Symbol;Acc:MGI:1860103]	9.52927e-05	0.00132986	0.598285	0.509383	5.43723	5.04953	5.21589	5.86503	5.7633
Cd3e	9	44998740	38743337	+	ENSMUSG00000023186	von Willebrand factor A domain containing 5A [Source:MGI Symbol;Acc:MGI:1915026]	9.52547e-05	0.00132986	0.758434	0.592925	4.65909	4.29201	4.54738	4.95901	5.47309
Scn2b	9	45117782	48417266	+	ENSMUSG00000040771	O-acyl-ADP-ribose deacylase 1 [Source:MGI Symbol;Acc:MGI:2146818]	9.56862e-05	0.00133421	-0.43505	-0.398099	6.8869	6.9719	6.92228	6.42982	6.5099
Bace1	9	45838580	104353362	-	ENSMUSG00000057143	tripartite motif-containing 12C [Source:MGI Symbol;Acc:MGI:4821183]	9.805e-05	0.001366	-0.823457	-0.616503	4.69657	4.2659	4.60486	3.602	3.75908
Sidt2	9	45937857	65692091	+	ENSMUSG00000030515	threonyl-tRNA synthetase-like 2 [Source:MGI Symbol;Acc:MGI:2444486]	9.85865e-05	0.0013723	0.611708	0.517152	5.21422	5.36455	5.28434	5.66709	6.06404
Ncam1	9	49502136	12869365	-	ENSMUSG00000019820	utrophin [Source:MGI Symbol;Acc:MGI:104631]	9.86783e-05	0.00137241	0.582308	0.499476	6.92424	6.41889	6.65743	7.03084	7.42005
Cryab	9	50751325	128438677	-	ENSMUSG00000030357	FK506 binding protein 4 [Source:MGI Symbol;Acc:MGI:95543]	0.000100299	0.00139377	-0.362402	-0.340355	11.0644	11.1317	11.2844	10.8002	10.7549
Alg9	9	50775019	5845164	-	ENSMUSG00000039128	cell division cycle 123 [Source:MGI Symbol;Acc:MGI:2138811]	0.000101849	0.0014141	0.41484	0.382436	7.2356	7.35607	7.22325	7.59922	7.73032
Layn	9	51054640	38576196	-	ENSMUSG00000031095	cullin 4B [Source:MGI Symbol;Acc:MGI:1919834]	0.000102484	0.0014217	0.417971	0.384845	9.72102	9.58056	9.39521	9.89761	10.0338
Dnaja4	9	54698873	62024402	+	ENSMUSG00000045629	SH3 domain and tetratricopeptide repeats 2 [Source:MGI Symbol;Acc:MGI:2444417]	0.000103343	0.0014324	0.637652	0.531397	4.62062	4.58914	4.80943	5.22349	5.35525
Crabp1	9	54764748	56365674	+	ENSMUSG00000073176	zinc finger protein 449 [Source:MGI Symbol;Acc:MGI:1925869]	0.000103441	0.00143254	0.763322	0.593597	4.40363	3.96684	4.14402	4.76945	5.05204
Rcn2	9	56041845	71344954	-	ENSMUSG00000037710	CDGSH iron sulfur domain 1 [Source:MGI Symbol;Acc:MGI:1261855]	0.000103651	0.00143423	0.392813	0.365006	7.04779	7.0657	7.04988	7.4259	7.42405
Pstpip1	9	56089962	79671972	-	ENSMUSG00000054702	adaptor-related protein complex AP-1, sigma 3 [Source:MGI Symbol;Acc:MGI:1891304]	0.000105164	0.00145394	-2.14329	-0.643337	2.07413	2.19155	1.85279	-1.09844	0.428694
Tspan3	9	56131725	17132383	-	ENSMUSG00000022769	stromal cell-derived factor 2-like 1 [Source:MGI Symbol;Acc:MGI:2149842]	0.000106055	0.00146502	0.490748	0.438543	6.08123	6.33503	6.30357	6.66974	6.75803
Ptpn9	9	56994923	137587481	+	ENSMUSG00000029716	transferrin receptor 2 [Source:MGI Symbol;Acc:MGI:1354956]	0.000106241	0.00146633	-1.21269	-0.694312	3.85963	3.0457	3.93578	2.46227	2.38562
Mpi	9	57544256	53639065	-	ENSMUSG00000039396	nei like 3 (E. coli) [Source:MGI Symbol;Acc:MGI:2384588]	0.000106795	0.00147275	1.11045	0.692982	2.80348	2.246	3.04781	3.76945	3.86479
Arid3b	9	57790353	160912328	-	ENSMUSG00000050700	elastin microfibril interfacer 3 [Source:MGI Symbol;Acc:MGI:2389142]	0.000107091	0.00147558	-2.71026	-0.573766	1.99613	0.661036	1.96241	-1.09844	-1.07381
Sema7a	9	57940112	77662983	+	ENSMUSG00000025246	transducin (beta)-like 1 X-linked [Source:MGI Symbol;Acc:MGI:1336172]	0.000107643	0.00148193	0.403452	0.373315	8.39511	8.14977	8.13917	8.59505	8.6301
Islr2	9	58196297	87545504	+	ENSMUSG00000022019	tudor domain containing 3 [Source:MGI Symbol;Acc:MGI:2444023]	0.00010793	0.00148462	0.539406	0.471443	5.77165	5.50234	5.50271	6.06948	6.15341
Cd276	9	58524298	36884222	+	ENSMUSG00000016308	ubiquitin-conjugating enzyme E2A [Source:MGI Symbol;Acc:MGI:102959]	0.000108045	0.00148495	0.433072	0.396207	6.67639	6.58651	6.52074	6.97087	7.03994
Neo1	9	58874687	172319841	+	ENSMUSG00000038034	immunoglobulin superfamily, member 8 [Source:MGI Symbol;Acc:MGI:2154090]	0.000109396	0.00150226	0.592052	0.504421	5.84301	5.40699	5.91548	6.24852	6.35804
Thsd4	9	59966931	30282148	+	ENSMUSG00000099041	predicted gene, 28035 [Source:MGI Symbol;Acc:MGI:5547771]	0.000111224	0.00152592	0.629106	0.525782	5.31404	4.85743	5.31911	5.75954	5.80271
Coro2b	9	62419492	181693977	-	ENSMUSG00000002458	regulator of G-protein signaling 19 [Source:MGI Symbol;Acc:MGI:1915153]	0.000111306	0.00152592	-0.966704	-0.657217	3.99613	3.76724	4.15945	2.80845	3.14859
Smad6	9	63953076	60501987	-	ENSMUSG00000038059	small integral membrane protein 3 [Source:MGI Symbol;Acc:MGI:1917088]	0.000111721	0.00153033	-1.2694	-0.696099	2.99613	3.66104	3.51175	2.38698	1.83308
Pclaf	9	65890237	37187613	+	ENSMUSG00000050122	von Willebrand factor A domain containing 3B [Source:MGI Symbol;Acc:MGI:1918103]	0.000112161	0.00153507	0.434876	0.397426	6.59439	6.7127	6.61049	7.00169	7.10361
Ppib	9	66060222	26635634	+	ENSMUSG00000092356	predicted gene 20532 [Source:MGI Symbol;Acc:MGI:5141997]	0.000112538	0.00153894	-1.00621	-0.665727	3.72102	3.92574	4.17472	2.68815	3.12259
Lactb	9	66955388	152368704	-	ENSMUSG00000056679	G-protein coupled receptor 173 [Source:MGI Symbol;Acc:MGI:1918021]	0.000113371	0.00154903	1.52117	0.714564	1.7331	1.398	0.926791	2.98902	2.7675
Tln2	9	67217087	150657583	-	ENSMUSG00000025272	trophinin [Source:MGI Symbol;Acc:MGI:1928994]	0.000113514	0.00154968	-2.0041	-0.642631	2.7331	2.07607	2.67095	-1.09844	1.19921
Anxa2	9	69453620	17146831	+	ENSMUSG00000095990	zinc finger protein 97 [Source:MGI Symbol;Acc:MGI:105921]	0.00011539	0.00157397	-0.898837	-0.637338	4.3731	5.12411	5.17851	3.92836	4.10278
Myo1e	9	70207350	38197046	+	ENSMUSG00000048047	zinc finger and BTB domain containing 33 [Source:MGI Symbol;Acc:MGI:1927290]	0.000115727	0.00157462	0.510827	0.451863	5.85687	5.67102	5.62445	6.1925	6.22234
Aldh1a2	9	71215789	93632155	-	ENSMUSG00000006678	polymerase (DNA directed), alpha 1 [Source:MGI Symbol;Acc:MGI:99660]	0.000115701	0.00157462	0.393955	0.365563	8.5327	8.53277	8.43101	8.74579	8.98734
Prtg	9	72806874	135891081	+	ENSMUSG00000072964	basic helix-loop-helix domain containing, class B9 [Source:MGI Symbol;Acc:MGI:1917487]	0.000115553	0.00157462	0.458767	0.415086	6.43723	6.38593	6.36973	6.71406	6.94393
Khdc3	9	73101836	18590671	-	ENSMUSG00000009097	T-box 1 [Source:MGI Symbol;Acc:MGI:98493]	0.000116095	0.00157831	-6.39592	-0.374591	0.913668	-0.0494577	0.305303	-3.57237	-3.81077
Gm20509	9	73102470	121444278	-	ENSMUSG00000027246	elongation factor RNA polymerase II-like 3 [Source:MGI Symbol;Acc:MGI:2673679]	0.000116442	0.00158171	-1.4084	-0.698299	3.30194	2.88343	2.94471	1.10319	1.98509
Elovl5	9	77917364	127070264	-	ENSMUSG00000006736	tetraspanin 31 [Source:MGI Symbol;Acc:MGI:1914375]	0.000117341	0.00159259	0.43014	0.393629	6.71647	6.76956	6.84207	7.25382	7.11272
Cilk1	9	78109192	34613449	+	ENSMUSG00000034254	1-acylglycerol-3-phosphate O-acyltransferase 1 (lysophosphatidic acid acyltransferase, alpha) [Source:MGI Symbol;Acc:MGI:1932075]	0.000117762	0.00159698	0.488019	0.435964	6.60099	6.26425	6.42664	6.96765	6.82907
Gsta4	9	78182774	29247597	+	ENSMUSG00000030588	Yip1 interacting factor homolog B (S. cerevisiae) [Source:MGI Symbol;Acc:MGI:1924504]	0.000117862	0.00159701	0.437227	0.398979	6.80492	6.85743	7.04573	7.35359	7.28814
Dppa5a	9	78367052	109667189	-	ENSMUSG00000028551	cyclin dependent kinase inhibitor 2C [Source:MGI Symbol;Acc:MGI:105388]	0.00011819	0.00160013	0.868838	0.631351	3.47006	3.23258	3.37305	4.22349	4.18672
Ooep	9	78376109	127214298	+	ENSMUSG00000030672	myosin light chain, phosphorylatable, fast skeletal muscle [Source:MGI Symbol;Acc:MGI:97273]	0.000118513	0.00160317	0.479555	0.429987	9.37527	9.77507	9.45739	10.0858	9.9196
Cgas	9	78430526	45921404	-	ENSMUSG00000040212	epithelial membrane protein 3 [Source:MGI Symbol;Acc:MGI:1098729]	0.000119175	0.00160945	1.28192	0.708158	2.25247	2.21903	1.60486	3.22349	3.39651
Mei4	9	81863670	79861059	-	ENSMUSG00000039062	alanyl (membrane) aminopeptidase [Source:MGI Symbol;Acc:MGI:5000466]	0.000119165	0.00160945	0.848408	0.624187	3.74507	3.3366	3.51175	4.34781	4.37465
Hmgn3	9	83109948	51833290	-	ENSMUSG00000023927	special AT-rich sequence binding protein 1 [Source:MGI Symbol;Acc:MGI:105084]	0.000119612	0.00161402	-1.93611	-0.658355	2.38079	1.73904	2.35975	0.48652	-0.0738066
Sh3bgrl2	9	83548327	41434534	+	ENSMUSG00000091415	adenylate kinase 9 [Source:MGI Symbol;Acc:MGI:2685080]	0.000119947	0.0016172	-1.70289	-0.683604	2.18376	2.46839	2.51175	0.827557	0.511156
Ibtk	9	85687360	111953612	+	ENSMUSG00000031950	gamma-aminobutyric acid (GABA) A receptor- associated protein-like 2 [Source:MGI Symbol;Acc:MGI:1890602]	0.000120337	0.00162112	-0.397077	-0.367801	8.12941	8.24475	8.08515	7.78053	7.68996
Tpbg	9	85842380	71810710	+	ENSMUSG00000052852	receptor accessory protein 1 [Source:MGI Symbol;Acc:MGI:1098827]	0.000121437	0.00163459	0.602953	0.509793	5.07887	4.93405	5.04365	5.72938	5.45757
Prss35	9	86743649	40785319	+	ENSMUSG00000032024	CXADR-like membrane protein [Source:MGI Symbol;Acc:MGI:1918816]	0.000121784	0.00163791	-0.838952	-0.617282	4.96063	4.77188	4.33957	3.89251	3.80884
Cep162	9	87189577	6444443	-	ENSMUSG00000041126	H2A.Z histone variant 2 [Source:MGI Symbol;Acc:MGI:1924855]	0.000122229	0.00164254	-0.388339	-0.360822	7.49332	7.52385	7.59992	7.13614	7.12177
Trim43a	9	88580891	24766301	+	ENSMUSG00000073725	LMBR1 domain containing 1 [Source:MGI Symbol;Acc:MGI:1915671]	0.000123285	0.00165537	0.696043	0.559758	4.54045	4.33031	4.19732	4.97195	5.09277
Trim43b	9	89084624	131308497	-	ENSMUSG00000034040	polypeptide N- acetylgalactosaminyltransferase 17 [Source:MGI Symbol;Acc:MGI:2137594]	0.000123806	0.001661	-1.597	-0.688636	2.52664	2.324	2.83368	1.10319	0.800662
Tmed3	9	89699206	35972605	+	ENSMUSG00000022906	poly (ADP-ribose) polymerase family, member 9 [Source:MGI Symbol;Acc:MGI:1933117]	0.000124176	0.00166459	-0.681178	-0.55114	4.95033	5.24265	5.03113	4.36753	4.39108
Adamts7	9	90163069	160906002	+	ENSMUSG00000027412	lipin 3 [Source:MGI Symbol;Acc:MGI:1891342]	0.000124498	0.00166753	-1.42588	-0.694179	3.18376	2.84866	3.24872	0.971947	2.09612
Tbc1d2b	9	90202027	95663176	+	ENSMUSG00000038612	myeloid cell leukemia sequence 1 [Source:MGI Symbol;Acc:MGI:101769]	0.000124988	0.00167273	-0.323001	-0.306777	10.2688	10.2937	10.2367	9.89365	9.94845
Plscr1	9	92249750	30091022	+	ENSMUSG00000026785	protein kinase N3 [Source:MGI Symbol;Acc:MGI:2388285]	0.000125557	0.00167897	-0.644849	-0.53216	5.38463	5.15645	5.57065	4.68292	4.73784
Plod2	9	92542223	48161565	+	ENSMUSG00000031101	SAM and SH3 domain containing 3 [Source:MGI Symbol;Acc:MGI:1921381]	0.000126413	0.00168903	-1.72842	-0.669106	3.07413	1.81304	3.0806	0.901558	1.09612
Chst2	9	95399292	38836711	-	ENSMUSG00000048814	LON peptidase N-terminal domain and ring finger 2 [Source:MGI Symbol;Acc:MGI:1920209]	0.00012688	0.00169388	0.924158	0.64679	3.21852	3.13497	3.01425	4.07948	3.97059
Pcolce2	9	95637601	55726227	+	ENSMUSG00000021497	thioredoxin domain containing 15 [Source:MGI Symbol;Acc:MGI:1916922]	0.000127377	0.00169912	0.504016	0.446607	6.10698	6.26754	5.9799	6.64168	6.57005
Pls1	9	95752642	17507485	+	ENSMUSG00000022763	apoptosis-inducing factor, mitochondrion- associated 3 [Source:MGI Symbol;Acc:MGI:1919418]	0.000127526	0.00169972	-4.02475	-0.515999	1.52664	0.398001	1.18983	-2.42037	-3.65877
Gk5	9	96119362	3279617	-	ENSMUSG00000005534	insulin receptor [Source:MGI Symbol;Acc:MGI:96575]	0.000128774	0.00171495	0.642608	0.531612	5.56091	4.96279	5.37305	5.86272	6.00301
Pxylp1	9	96823336	73847631	-	ENSMUSG00000021567	naked cuticle 2 [Source:MGI Symbol;Acc:MGI:1919543]	0.000128944	0.00171581	-6.39148	-0.361191	0.733096	-0.508889	0.774788	-3.57237	-3.81077
Faiml	9	99229376	166585720	-	ENSMUSG00000000402	EGF-like-domain, multiple 6 [Source:MGI Symbol;Acc:MGI:1858599]	0.000130329	0.00173283	0.531921	0.465166	5.72707	5.69812	5.54444	6.04315	6.28228
Dzip1l	9	99629496	69784411	+	ENSMUSG00000022074	tumor necrosis factor receptor superfamily, member 10b [Source:MGI Symbol;Acc:MGI:1341090]	0.000131461	0.00174646	0.50592	0.447693	6.80777	6.5396	6.38294	7.08544	7.0529
Stag1	9	100597798	70660388	-	ENSMUSG00000056204	pyroglutamyl-peptidase I [Source:MGI Symbol;Acc:MGI:1913772]	0.000131851	0.00175022	-0.50541	-0.447014	6.47546	6.18111	6.45505	5.81085	5.88039
Ephb1	9	101922128	36903513	-	ENSMUSG00000044149	NF-kappaB repressing factor [Source:MGI Symbol;Acc:MGI:1924536]	0.000132869	0.00176229	0.59378	0.503605	5.63356	5.87697	5.40576	6.25911	6.19142
Ryk	9	102834917	141100572	-	ENSMUSG00000025494	single immunoglobulin and toll-interleukin 1 receptor (TIR) domain [Source:MGI Symbol;Acc:MGI:1344402]	0.000133649	0.0017712	0.628115	0.523178	4.7331	4.51902	4.66556	5.17954	5.30701
Slco2a1	9	102988712	121735048	+	ENSMUSG00000028128	coagulation factor III [Source:MGI Symbol;Acc:MGI:88381]	0.000133849	0.00177241	-0.966925	-0.652501	3.82621	3.70056	3.86225	2.70891	2.89582
Srprb	9	103188032	25240124	-	ENSMUSG00000035521	N-acetylglucosamine-1-phosphotransferase, gamma subunit [Source:MGI Symbol;Acc:MGI:2147006]	0.000136323	0.00180264	0.651405	0.535694	4.42612	4.67599	4.56487	5.13805	5.2421
Tmem108	9	103482947	157568985	-	ENSMUSG00000091736	Yy2 transcription factor [Source:MGI Symbol;Acc:MGI:3837947]	0.000136352	0.00180264	0.67615	0.548589	4.42612	4.8265	4.57065	5.23427	5.31565
Nudt16	9	105128903	100207548	-	ENSMUSG00000045545	keratin 14 [Source:MGI Symbol;Acc:MGI:96688]	0.000136716	0.00180598	-2.73192	-0.546191	2.41117	1.44531	0.774788	-0.613015	-1.65877
Col6a4	9	105989454	94590956	+	ENSMUSG00000020023	transmembrane and coiled coil domains 3 [Source:MGI Symbol;Acc:MGI:2442900]	0.000138303	0.001824	0.742374	0.579596	4.5744	4.324	4.02272	5.07948	5.00301
Ppm1m	9	106194947	73546392	-	ENSMUSG00000034435	transmembrane protein 30B [Source:MGI Symbol;Acc:MGI:2442082]	0.000138254	0.001824	-1.57357	-0.682645	3.07413	2.246	2.79469	0.827557	1.38562
Acy1	9	106432981	45154584	-	ENSMUSG00000007833	aldehyde dehydrogenase 16 family, member A1 [Source:MGI Symbol;Acc:MGI:1916998]	0.000140035	0.00184533	-0.387878	-0.359999	7.73234	7.76491	7.84506	7.42747	7.31277
Tex264	9	106658746	116097043	+	ENSMUSG00000028703	leucine rich repeat containing 41 [Source:MGI Symbol;Acc:MGI:2441984]	0.000141868	0.00186648	0.485898	0.433376	6.24827	6.05716	6.40576	6.7179	6.69327
Manf	9	106838312	118163261	+	ENSMUSG00000022131	G protein-coupled receptor 180 [Source:MGI Symbol;Acc:MGI:1930949]	0.000141866	0.00186648	0.546033	0.473618	5.12083	5.1846	5.26664	5.68292	5.7485
Dock3	9	106892825	117343001	-	ENSMUSG00000027347	RAS guanyl releasing protein 1 [Source:MGI Symbol;Acc:MGI:1314635]	0.000143385	0.00188442	-1.23683	-0.683505	4.12083	3.46839	3.11266	2.38698	2.34123
Gmppb	9	108049242	70659244	-	ENSMUSG00000047911	nucleophosmin/nucleoplasmin 2 [Source:MGI Symbol;Acc:MGI:1890811]	0.000143463	0.00188442	-1.87251	-0.653481	1.82621	2.246	2.62723	0.667093	0.0416705
Mst1	9	108080436	68749241	-	ENSMUSG00000042659	arrestin domain containing 4 [Source:MGI Symbol;Acc:MGI:1913662]	0.000143679	0.00188574	0.517743	0.45505	6.39796	5.96075	6.30877	6.71534	6.73676
Bsn	9	108096022	52113684	+	ENSMUSG00000085412	Hoxa adjacent long noncoding RNA 1 [Source:MGI Symbol;Acc:MGI:3705267]	0.000145051	0.00190222	-0.779527	-0.592441	4.334	4.50792	4.60486	3.71918	3.65411
Lamb2	9	108479736	108614833	+	ENSMUSG00000028587	origin recognition complex, subunit 1 [Source:MGI Symbol;Acc:MGI:1328337]	0.000145631	0.00190829	-0.365673	-0.342019	7.84927	7.75085	7.83248	7.42512	7.42005
Celsr3	9	108826320	120006782	+	ENSMUSG00000025372	brain-specific angiogenesis inhibitor 1- associated protein 2 [Source:MGI Symbol;Acc:MGI:2137336]	0.00014587	0.00190988	0.577029	0.492671	5.35368	5.68587	5.40899	6.12073	5.97241
Setd2	9	110532597	79852773	-	ENSMUSG00000027956	transmembrane protein 144 [Source:MGI Symbol;Acc:MGI:1917902]	0.000146403	0.0019138	0.541056	0.470129	5.65909	5.37681	5.44407	6.07748	5.94856
Nradd	9	110621135	85120618	+	ENSMUSG00000060935	transmembrane protein 263 [Source:MGI Symbol;Acc:MGI:2143652]	0.000146362	0.0019138	0.465491	0.418721	6.47546	6.37528	6.23057	6.74076	6.86871
Tdgf1	9	110939603	85776819	-	ENSMUSG00000025059	glycerol kinase [Source:MGI Symbol;Acc:MGI:106594]	0.000146927	0.00191911	0.519125	0.455802	5.49509	5.3553	5.585	5.95901	5.99408
Trank1	9	111311739	60811718	-	ENSMUSG00000020534	serine hydroxymethyltransferase 1 (soluble) [Source:MGI Symbol;Acc:MGI:98299]	0.000147517	0.00192527	-0.361716	-0.338751	8.35612	8.30929	8.28742	7.98637	7.87845
Tmppe	9	114401105	99410049	+	ENSMUSG00000023010	transmembrane BAX inhibitor motif containing 6 [Source:MGI Symbol;Acc:MGI:99682]	0.000148075	0.00193102	0.34348	0.323736	9.14588	9.07066	8.9953	9.36937	9.41571
Stt3b	9	115242581	54254104	-	ENSMUSG00000022174	defender against cell death 1 [Source:MGI Symbol;Acc:MGI:101912]	0.000148818	0.00193915	0.394749	0.365312	7.15263	7.14485	7.05298	7.51774	7.46147
Tgfbr2	9	116084293	95687917	-	ENSMUSG00000015850	ADAMTS-like 4 [Source:MGI Symbol;Acc:MGI:2389008]	0.000148992	0.00193987	-2.08768	-0.629764	2.34977	1.57857	1.89027	0.0390614	-0.336841
Eomes	9	118478212	141329384	+	ENSMUSG00000006445	Eph receptor A2 [Source:MGI Symbol;Acc:MGI:95278]	0.000149208	0.00194113	0.365895	0.342192	8.74507	8.6029	8.64378	9.08271	8.92807
Oxsr1	9	119238432	125034192	+	ENSMUSG00000056820	translin-associated factor X [Source:MGI Symbol;Acc:MGI:1855672]	0.000154421	0.00200735	-0.460047	-0.414317	6.46102	6.47268	6.63	6.00589	6.07425
Acaa1a	9	119339676	17213982	+	ENSMUSG00000071636	RIMS binding protein 3 [Source:MGI Symbol;Acc:MGI:2685449]	0.000154592	0.00200797	-1.95306	-0.645354	2.38079	1.81304	1.96241	-0.0984421	0.248121
Mobp	9	120149707	38125281	-	ENSMUSG00000024990	retinol binding protein 4, plasma [Source:MGI Symbol;Acc:MGI:97879]	0.000156117	0.00202616	-6.33021	-0.352278	0.913668	-0.338964	0.305303	-3.57237	-3.81077
Zfp651	9	121759330	44958035	+	ENSMUSG00000059891	testis-specific serine kinase substrate [Source:MGI Symbol;Acc:MGI:1347560]	0.000157337	0.00204038	-2.50029	-0.569944	1.99613	0.739038	2.21957	-1.09844	-0.488844
Ano10	9	122175874	140525724	+	ENSMUSG00000036599	carbohydrate sulfotransferase 12 [Source:MGI Symbol;Acc:MGI:1929064]	0.000158068	0.00204824	0.745942	0.578939	4.19253	4.31129	3.9799	5.03084	4.74211
Abhd5	9	122351608	99148991	+	ENSMUSG00000031217	ephrin B1 [Source:MGI Symbol;Acc:MGI:102708]	0.00015944	0.00206437	0.848822	0.618321	4.99613	4.17761	4.15945	5.36426	5.27197
Limd1	9	123478706	129542713	-	ENSMUSG00000028800	histone deacetylase 1 [Source:MGI Symbol;Acc:MGI:108086]	0.000160565	0.00207729	-0.367532	-0.343244	8.27793	8.41963	8.38294	7.94977	7.99408
Ulbp1	10	7440362	79149060	-	ENSMUSG00000030605	milk fat globule-EGF factor 8 protein [Source:MGI Symbol;Acc:MGI:102768]	0.000161233	0.00208428	0.381582	0.354602	9.43654	9.13181	9.24126	9.64488	9.62084
Ust	10	8204756	117826092	-	ENSMUSG00000025574	thymidine kinase 1 [Source:MGI Symbol;Acc:MGI:98763]	0.000162893	0.00210407	-0.395929	-0.36582	7.49598	7.61652	7.59851	7.19434	7.11189
Samd5	10	9622936	194961279	+	ENSMUSG00000016494	CD34 antigen [Source:MGI Symbol;Acc:MGI:88329]	0.000163442	0.00210949	-2.06508	-0.62133	1.8706	2.5355	1.69233	0.386985	-0.488844
Utrn	10	12382188	105009809	-	ENSMUSG00000054150	spectrin repeat containing, nuclear envelope family member 3 [Source:MGI Symbol;Acc:MGI:2442408]	0.000164331	0.00211928	1.01658	0.662377	2.6591	2.9005	2.62723	3.7395	3.72494
Adgrg6	10	14402583	15090044	+	ENSMUSG00000036552	ER membrane associated RNA degradation [Source:MGI Symbol;Acc:MGI:1917317]	0.000164975	0.00212423	0.774284	0.590024	3.6591	3.7579	3.96241	4.602	4.5011
Txlnb	10	17796226	136928376	+	ENSMUSG00000048155	H2B histone family, member M [Source:MGI Symbol;Acc:MGI:1916639]	0.000164845	0.00212423	-3.14079	-0.537312	1.07413	1.34909	1.12843	-2.42037	-1.65877
Abracl	10	18011260	56323486	+	ENSMUSG00000001228	ubiquitin-like, containing PHD and RING finger domains, 1 [Source:MGI Symbol;Acc:MGI:1338889]	0.000165528	0.00212967	-0.312419	-0.297168	10.4535	10.4954	10.4849	10.1527	10.1335
Gm10827	10	18235053	44424969	+	ENSMUSG00000024472	decapping mRNA 2 [Source:MGI Symbol;Acc:MGI:1917890]	0.000166914	0.00214581	-0.331384	-0.313273	9.06938	8.96836	8.98262	8.65109	8.65496
Hebp2	10	18539498	45602102	-	ENSMUSG00000079471	myomixer, myoblast fusion factor [Source:MGI Symbol;Acc:MGI:3649059]	0.000167142	0.00214705	-0.482444	-0.429724	6.17714	6.16	6.09872	5.59365	5.68553
Arfgef3	10	18581839	93463140	-	ENSMUSG00000027215	CD82 antigen [Source:MGI Symbol;Acc:MGI:104651]	0.00016754	0.00215047	1.2544	0.69212	2.82621	2.10582	1.77479	3.49849	3.55068
Perp	10	18845020	100397763	-	ENSMUSG00000001552	junction plakoglobin [Source:MGI Symbol;Acc:MGI:96650]	0.00016834	0.00215904	0.352589	0.330961	8.19961	8.31009	8.25232	8.57009	8.60068
Ifngr1	10	19591949	78359774	+	ENSMUSG00000022865	coxsackie virus and adenovirus receptor [Source:MGI Symbol;Acc:MGI:1201679]	0.000168756	0.00216267	0.492769	0.43703	5.89498	5.72952	5.67095	6.21807	6.25562
Sgk1	10	21882184	82871515	+	ENSMUSG00000057706	mex3 RNA binding family member B [Source:MGI Symbol;Acc:MGI:1918252]	0.000169155	0.00216438	0.534377	0.464687	5.75694	5.57326	5.44407	6.16271	6.05031
Vnn1	10	23894688	37657312	-	ENSMUSG00000011114	transforming growth factor beta regulated gene 1 [Source:MGI Symbol;Acc:MGI:1100877]	0.000169022	0.00216438	0.341664	0.321896	8.78222	8.60713	8.70553	9.0153	9.02093
Akap7	10	25169090	109752875	-	ENSMUSG00000031021	TMEM9 domain family, member B [Source:MGI Symbol;Acc:MGI:1915254]	0.000169501	0.00216712	0.922493	0.639118	3.18376	3.0457	2.99718	3.87425	4.06915
L3mbtl3	10	26274468	90216751	+	ENSMUSG00000044337	atypical chemokine receptor 3 [Source:MGI Symbol;Acc:MGI:109562]	0.000169926	0.00216995	0.760994	0.58405	4.32605	4.1846	3.79469	4.84642	4.86479
Arhgap18	10	26753421	155244444	-	ENSMUSG00000033722	cDNA sequence BC034090 [Source:MGI Symbol;Acc:MGI:2672904]	0.000170122	0.00216995	0.974454	0.652221	3.34977	2.7579	3.34633	3.93718	4.28375
Tpd52l1	10	31332376	60284488	-	ENSMUSG00000060703	CD302 antigen [Source:MGI Symbol;Acc:MGI:1913455]	0.000170034	0.00216995	-1.88847	-0.645166	1.82621	2.01467	2.55906	0.164592	0.341231
Rnf217	10	31493193	30973464	-	ENSMUSG00000001247	lipolysis stimulated lipoprotein receptor [Source:MGI Symbol;Acc:MGI:1927471]	0.000172031	0.00219259	-1.2646	-0.678001	3.76872	2.91738	3.20478	2.13422	1.95594
Marcks	10	37133375	138863482	-	ENSMUSG00000041193	phospholipase A2, group V [Source:MGI Symbol;Acc:MGI:101899]	0.000172703	0.00219748	0.994999	0.656097	3.09299	2.5572	3.0806	3.92836	3.86479
Fig4	10	41188172	52006018	-	ENSMUSG00000074093	small VCP/p97-interacting protein [Source:MGI Symbol;Acc:MGI:1922994]	0.000172655	0.00219748	-1.14887	-0.673624	3.21852	3.34909	3.33278	1.93718	2.29543
Ak9	10	41303980	88027438	+	ENSMUSG00000095717	predicted gene 2056 [Source:MGI Symbol;Acc:MGI:3780224]	0.000172819	0.00219748	-6.2696	-0.35534	0.526645	0.0760731	0.305303	-3.57237	-3.81077
Cd164	10	41519414	127358181	-	ENSMUSG00000042357	gap junction protein, beta 5 [Source:MGI Symbol;Acc:MGI:95723]	0.00017368	0.00220671	0.554678	0.477306	5.64638	5.398	5.28786	6.01634	5.94671
Snx3	10	42502030	25623921	+	ENSMUSG00000042372	doublesex and mab-3 related transcription factor 3 [Source:MGI Symbol;Acc:MGI:2449470]	0.00017465	0.00221731	-1.80545	-0.650887	2.49863	1.73904	2.51175	0.48652	0.428694
Ostm1	10	42583822	116540584	+	ENSMUSG00000030659	nucleobindin 2 [Source:MGI Symbol;Acc:MGI:1858179]	0.00017668	0.00224134	0.963753	0.648649	2.8706	2.81304	3.18983	3.81803	3.99228
Sec63	10	42761496	98361328	-	ENSMUSG00000049580	tsukushi, small leucine rich proteoglycan [Source:MGI Symbol;Acc:MGI:2443855]	0.00017815	0.00225823	0.554765	0.477161	4.99613	4.98296	5.03532	5.49551	5.57724
Rtn4ip1	10	43901807	135598777	-	ENSMUSG00000031410	nuclear RNA export factor 7 [Source:MGI Symbol;Acc:MGI:2159343]	0.000178291	0.00225827	-1.81846	-0.63001	3.92424	2.21903	2.41222	0.827557	1.51116
Prep	10	45067203	92847174	+	ENSMUSG00000048636	RIKEN cDNA A730049H05 gene [Source:MGI Symbol;Acc:MGI:1921766]	0.000179665	0.0022739	-1.11765	-0.668304	3.16606	3.44531	3.62723	2.28007	2.29543
Lin28b	10	45376620	67226792	+	ENSMUSG00000024524	guanine nucleotide binding protein, alpha stimulating, olfactory type [Source:MGI Symbol;Acc:MGI:95774]	0.000180659	0.0022847	-0.750278	-0.576745	4.44092	4.41592	4.51175	3.67766	3.68996
Nus1	10	52417547	106198706	+	ENSMUSG00000031904	solute carrier family 7 (cationic amino acid transporter, y+ system), member 6 [Source:MGI Symbol;Acc:MGI:2142598]	0.000180853	0.00228538	-0.529689	-0.460721	5.97086	5.76257	5.92454	5.41252	5.25412
Cep85l	10	53273443	99848790	+	ENSMUSG00000071719	transmembrane protein 28 [Source:MGI Symbol;Acc:MGI:3648377]	0.000182161	0.00230013	-1.38963	-0.679751	2.7804	2.62039	2.90864	1.33452	1.38562
Mcm9	10	53536315	78205763	+	ENSMUSG00000044122	protein interacting with cyclin A1 [Source:MGI Symbol;Acc:MGI:1918274]	0.000182318	0.00230034	-3.20192	-0.511317	0.411168	1.29847	1.73415	-2.42037	-1.65877
AW822073	10	58222972	68804567	+	ENSMUSG00000062170	Fmr1 neighbor [Source:MGI Symbol;Acc:MGI:2672032]	0.000182728	0.00230372	-0.530446	-0.461117	6.14135	5.92365	5.89488	5.50147	5.36914
Duxf3	10	58229979	180982526	+	ENSMUSG00000027575	ADP-ribosylation factor GTPase activating protein 1 [Source:MGI Symbol;Acc:MGI:2183559]	0.000184693	0.00232312	0.383612	0.355749	7.42146	7.36302	7.44485	7.84524	7.69217
P4ha1	10	59323296	22899449	+	ENSMUSG00000022868	alpha-2-HS-glycoprotein [Source:MGI Symbol;Acc:MGI:107189]	0.000184575	0.00232312	0.792339	0.594963	3.67169	3.89199	3.57065	4.51627	4.46535
Mcu	10	59446984	53738441	+	ENSMUSG00000055555	cancer/testis antigen 55 [Source:MGI Symbol;Acc:MGI:1922263]	0.000184659	0.00232312	-0.861691	-0.615896	4.46283	4.40997	4.32596	3.14949	3.80066
Spock2	10	60106219	26415254	-	ENSMUSG00000020642	ring finger protein 144A [Source:MGI Symbol;Acc:MGI:1344401]	0.000185543	0.00233201	-1.56873	-0.667	2.25247	2.77651	3.15945	0.749555	1.51116
Cdh23	10	60302748	66311424	+	ENSMUSG00000022043	tripartite motif-containing 35 [Source:MGI Symbol;Acc:MGI:1914104]	0.000186164	0.00233802	-0.400335	-0.368754	7.74805	7.78688	7.84446	7.24497	7.48653
Slc29a3	10	60712072	62789462	-	ENSMUSG00000047342	zinc finger protein 286 [Source:MGI Symbol;Acc:MGI:2384758]	0.000187394	0.00235165	-1.02259	-0.653381	3.6591	3.40997	3.7238	2.602	2.51116
Macroh2a2	10	61738665	150868892	+	ENSMUSG00000028967	ERBB receptor feedback inhibitor 1 [Source:MGI Symbol;Acc:MGI:1921405]	0.000188027	0.00235778	0.514806	0.451095	5.68107	5.44821	5.52968	6.10711	5.98328
Col13a1	10	61838236	37138920	-	ENSMUSG00000069662	myristoylated alanine rich protein kinase C substrate [Source:MGI Symbol;Acc:MGI:96907]	0.000191138	0.00239495	-0.630034	-0.519225	5.20991	5.49954	5.31222	4.58525	4.79656
Mypn	10	63115795	170148103	-	ENSMUSG00000052056	zinc finger protein 217 [Source:MGI Symbol;Acc:MGI:2685408]	0.000191773	0.00240106	-0.490838	-0.43455	7.29075	6.83873	7.12155	6.58946	6.56885
Cisd1	10	71330480	87265935	-	ENSMUSG00000024150	multiple coagulation factor deficiency 2 [Source:MGI Symbol;Acc:MGI:2183439]	0.00019567	0.00244797	0.413201	0.378552	6.59604	6.50234	6.62445	6.90494	7.02247
Upb1	10	75401115	147894815	-	ENSMUSG00000029650	solute carrier family 46, member 3 [Source:MGI Symbol;Acc:MGI:1918956]	0.000195821	0.00244798	2.03338	0.644386	1.14813	-1.18696	0.511754	2.30755	2.53106
Susd2	10	75636706	65648531	+	ENSMUSG00000061356	nuclear GTPase, germinal center associated [Source:MGI Symbol;Acc:MGI:2685446]	0.000196424	0.00245364	-0.965736	-0.640811	3.59439	3.97493	4.12843	2.93718	2.92619
Gstt3	10	75774115	90208071	+	ENSMUSG00000032363	a disintegrin-like and metallopeptidase (reprolysin type) with thrombospondin type 1 motif, 7 [Source:MGI Symbol;Acc:MGI:1347346]	0.000197231	0.00246184	0.717759	0.563021	5.60099	5.41889	4.78974	6.00169	6.00657
Derl3	10	75893413	30886446	+	ENSMUSG00000100029	DNA segment, Chr 7, ERATO Doi 128, expressed [Source:MGI Symbol;Acc:MGI:1098716]	0.00019978	0.00249175	1.61288	0.681741	1.7331	0.739038	0.774788	2.86503	2.58916
Lss	10	76531588	50325673	-	ENSMUSG00000020368	calnexin [Source:MGI Symbol;Acc:MGI:88261]	0.000201178	0.00250727	0.359019	0.335724	10.6246	10.5788	10.4419	10.7962	10.9734
Icosl	10	78069302	102088515	-	ENSMUSG00000017314	membrane protein, palmitoylated 2 (MAGUK p55 subfamily member 2) [Source:MGI Symbol;Acc:MGI:1858257]	0.000201449	0.00250873	-2.0968	-0.61479	1.7804	1.66104	2.03113	-0.0984421	-0.488844
Agpat3	10	78269178	68363092	+	ENSMUSG00000074071	family with sequence similarity 169, member B [Source:MGI Symbol;Acc:MGI:3644026]	0.000201901	0.00251052	0.570903	0.485778	5.15712	4.89625	5.11266	5.67239	5.53599
Ilvbl	10	78574346	46005707	-	ENSMUSG00000050914	ankyrin repeat domain 37 [Source:MGI Symbol;Acc:MGI:3603344]	0.000201776	0.00251052	-0.993218	-0.645037	4.10233	3.78573	3.58214	2.93718	2.69878
Syde1	10	78584503	54417780	-	ENSMUSG00000000958	solute carrier family 7 (cationic amino acid transporter, y+ system), member 7 [Source:MGI Symbol;Acc:MGI:1337120]	0.000203212	0.00252491	-1.02366	-0.65116	3.41117	3.78573	3.7029	2.51037	2.68108
Plpp2	10	79526430	48609102	-	ENSMUSG00000037910	RIKEN cDNA 1700018B24 gene [Source:MGI Symbol;Acc:MGI:1913582]	0.000203524	0.00252686	-3.29865	-0.517141	1.14813	1.246	0.85279	-2.42037	-2.07381
Shc2	10	79618051	66687234	+	ENSMUSG00000029223	ubiquitin carboxy-terminal hydrolase L1 [Source:MGI Symbol;Acc:MGI:103149]	0.00020377	0.00252798	-0.448351	-0.404349	6.76872	6.88557	6.68034	6.30925	6.31277
Arid3a	10	79927043	141164270	+	ENSMUSG00000079418	autophagy related 4A, cysteine peptidase [Source:MGI Symbol;Acc:MGI:2147903]	0.000208001	0.00257852	0.86405	0.616981	3.18376	3.27247	3.27729	4.13422	4.04167
Cnn2	10	79988584	64098038	-	ENSMUSG00000075324	fidgetin [Source:MGI Symbol;Acc:MGI:1890647]	0.000208904	0.00258775	-2.35646	-0.579452	1.99613	1.19155	1.69233	-0.42037	-1.07381
Efna2	10	80179482	94178193	-	ENSMUSG00000074424	speckle-type BTB/POZ protein family member 2 [Source:MGI Symbol;Acc:MGI:3702972]	0.000210719	0.00260825	-6.21365	-0.343777	0.148133	0.298466	0.305303	-3.57237	-3.81077
Plk5	10	80356459	138279958	-	ENSMUSG00000106247	predicted gene 43720 [Source:MGI Symbol;Acc:MGI:5663857]	0.000211403	0.00261339	-0.932024	-0.630832	4.10233	3.69078	4.12056	3.14949	2.89582
Lingo3	10	80832801	36076562	+	ENSMUSG00000031093	dedicator of cytokinesis 11 [Source:MGI Symbol;Acc:MGI:1923224]	0.000211455	0.00261339	0.46166	0.41391	6.76431	6.5572	6.64652	6.93167	7.24361
Matk	10	81252935	72366956	-	ENSMUSG00000055850	ring finger protein 181 [Source:MGI Symbol;Acc:MGI:1913760]	0.000212685	0.0026266	0.341048	0.320801	8.12884	8.05144	8.17709	8.40459	8.47051
Mfsd12	10	81357491	5749326	-	ENSMUSG00000015652	six transmembrane epithelial antigen of the prostate 1 [Source:MGI Symbol;Acc:MGI:1917608]	0.000213026	0.00262883	-2.10314	-0.610322	1.91367	2.01467	1.51175	-0.250445	-0.336841
Ncln	10	81486249	65037096	-	ENSMUSG00000109805	predicted gene 45886 [Source:MGI Symbol;Acc:MGI:5805001]	0.00021436	0.00264329	-0.936103	-0.631447	3.80349	4.34286	4.50573	3.16459	3.40732
Ckap4	10	84526305	124663369	-	ENSMUSG00000031983	RIKEN cDNA 2310022B05 gene [Source:MGI Symbol;Acc:MGI:1916801]	0.000215964	0.00266095	0.522114	0.454816	5.5744	5.28227	5.47214	5.90831	5.97967
Tmem263	10	85102627	101145336	+	ENSMUSG00000000530	activin A receptor, type II-like 1 [Source:MGI Symbol;Acc:MGI:1338946]	0.000216118	0.00266095	2.52037	0.587171	-0.36644	-1.92393	-0.587782	1.53383	1.7675
Hsp90b1	10	86690209	17319368	-	ENSMUSG00000025038	EF-hand domain (C-terminal) containing 2 [Source:MGI Symbol;Acc:MGI:1921655]	0.000216491	0.00266352	-1.10564	-0.658753	4.07413	3.34909	3.95359	2.30755	2.98509
Gm15344	10	86692119	126377450	-	ENSMUSG00000030741	spinster homolog 1 [Source:MGI Symbol;Acc:MGI:1920908]	0.000216917	0.00266675	0.348534	0.326928	8.1876	8.27329	8.22233	8.58911	8.51927
Nt5dc3	10	86779005	105490074	+	ENSMUSG00000070639	leucine rich repeat containing 8 family, member B [Source:MGI Symbol;Acc:MGI:2141353]	0.000218135	0.00267971	-0.713849	-0.55773	5.12083	4.66104	5.15945	4.26613	4.24812
Sycp3	10	88459569	97177299	+	ENSMUSG00000028093	acid phosphatase 6, lysophosphatidic [Source:MGI Symbol;Acc:MGI:1931010]	0.000218709	0.00268474	-0.350878	-0.328771	8.43861	8.35684	8.32639	8.03804	7.96282
Mybpc1	10	88518279	30509783	-	ENSMUSG00000029782	transmembrane protein 209 [Source:MGI Symbol;Acc:MGI:1919899]	0.000219439	0.00269168	0.426092	0.387763	6.69039	6.54504	6.54444	6.90831	7.08101
Spic	10	88674772	120812514	-	ENSMUSG00000001166	2'-5' oligoadenylate synthetase 1C [Source:MGI Symbol;Acc:MGI:2149633]	0.000220252	0.00269726	0.88035	0.620765	3.18376	3.46839	3.20478	4.02257	4.27197
Vezt	10	93939165	137463233	+	ENSMUSG00000030223	protein tyrosine phosphatase, receptor type, O [Source:MGI Symbol;Acc:MGI:1097152]	0.000220149	0.00269726	-3.52537	-0.506757	1.07413	1.01467	0.926791	-2.42037	-2.65877
Tmcc3	10	94311949	5870394	+	ENSMUSG00000000078	Kruppel-like factor 6 [Source:MGI Symbol;Acc:MGI:1346318]	0.00022039	0.00269726	0.498716	0.439229	6.27329	6.09288	6.03113	6.73824	6.4718
Plxnc1	10	94790866	144333465	+	ENSMUSG00000078508	predicted gene 13128 [Source:MGI Symbol;Acc:MGI:3651261]	0.000221812	0.00271059	-0.450971	-0.405781	6.38654	6.35065	6.29835	5.85343	5.89005
Atp2b1	10	98914406	45008091	+	ENSMUSG00000057098	early B cell factor 1 [Source:MGI Symbol;Acc:MGI:95275]	0.000221693	0.00271059	-0.942296	-0.632529	3.83743	3.83096	3.64926	2.76945	2.84903
Poc1b	10	99107036	184846451	-	ENSMUSG00000073481	mitochondrial amidoxime reducing component 2 [Source:MGI Symbol;Acc:MGI:1914497]	0.000221997	0.00271082	0.33948	0.319391	8.27639	8.35916	8.34844	8.61477	8.67634
Galnt4	10	99108159	84606722	-	ENSMUSG00000030630	fumarylacetoacetate hydrolase [Source:MGI Symbol;Acc:MGI:95482]	0.000226718	0.00276433	-1.11169	-0.659416	3.41117	3.37375	3.49968	1.93718	2.57005
Dusp6	10	99263231	22530227	+	ENSMUSG00000045215	additional sex combs like 3, transcriptional regulator [Source:MGI Symbol;Acc:MGI:2685175]	0.000226683	0.00276433	-2.16482	-0.601485	1.68419	1.88343	1.60486	-0.42037	-0.488844
4930430F08Rik	10	100572265	93595891	-	ENSMUSG00000036158	prickle planar cell polarity protein 1 [Source:MGI Symbol;Acc:MGI:1916034]	0.000230839	0.00281247	0.86754	0.615729	3.36536	3.46839	3.18983	4.03084	4.33558
Rassf9	10	102512222	47474333	-	ENSMUSG00000039740	asparagine-linked glycosylation 2 (alpha-1,3- mannosyltransferase) [Source:MGI Symbol;Acc:MGI:1914731]	0.000231556	0.00281715	0.437138	0.395679	6.23135	6.37375	6.26842	6.67503	6.74104
Pawr	10	108332121	94212862	-	ENSMUSG00000035150	eukaryotic translation initiation factor 2, subunit 3, structural gene X-linked [Source:MGI Symbol;Acc:MGI:1349431]	0.000231568	0.00281715	0.381874	0.353587	8.21207	8.34286	8.22966	8.51184	8.72655
Csrp2	10	110919789	30947759	-	ENSMUSG00000076430	HUS1 checkpoint clamp component B [Source:MGI Symbol;Acc:MGI:2671003]	0.000235073	0.00285767	-2.51475	-0.5626	1.34977	1.66104	1.3053	-1.09844	-1.07381
Tmbim4	10	120201590	120120992	+	ENSMUSG00000030917	transmembrane protein 159 [Source:MGI Symbol;Acc:MGI:1925752]	0.000236543	0.00287339	-0.781452	-0.583278	4.85411	4.30489	4.60486	3.80845	3.78417
Tbk1	10	121546455	147632612	+	ENSMUSG00000030301	coiled-coil domain containing 91 [Source:MGI Symbol;Acc:MGI:1914265]	0.000238518	0.00289523	-0.706616	-0.553268	4.91896	4.8265	5.17851	4.03906	4.43399
Lrig3	10	125966168	69807749	+	ENSMUSG00000031862	ATPase type 13A1 [Source:MGI Symbol;Acc:MGI:2180801]	0.000239494	0.00290491	0.392765	0.361972	7.265	7.10306	7.15561	7.61099	7.4763
Tspan31	10	127067280	108950783	+	ENSMUSG00000000142	axin 2 [Source:MGI Symbol;Acc:MGI:1270862]	0.000242036	0.00293138	-0.38082	-0.352503	7.29381	7.26095	7.22325	6.83937	6.87261
B4galnt1	10	127165225	101819055	-	ENSMUSG00000021186	fibulin 5 [Source:MGI Symbol;Acc:MGI:1346091]	0.000241875	0.00293138	-1.17552	-0.662624	3.20124	3.09102	3.20478	1.74955	2.14859
Arhgef25	10	127182525	75185146	-	ENSMUSG00000099519	predicted gene 29253 [Source:MGI Symbol;Acc:MGI:5579959]	0.000242872	0.00293932	0.457422	0.410059	5.85687	5.93613	5.96021	6.39341	6.31421
Dtx3	10	127190378	80844039	-	ENSMUSG00000051067	leucine rich repeat and Ig domain containing 3 [Source:MGI Symbol;Acc:MGI:3609246]	0.000244331	0.00295479	-2.26854	-0.576276	1.91367	1.246	2.12842	-1.42037	0.0416705
Pip4k2c	10	127197067	142382667	-	ENSMUSG00000110040	predicted gene, 49369 [Source:MGI Symbol;Acc:MGI:6121585]	0.000245035	0.00296111	0.319725	0.302607	8.7361	8.72593	8.78135	9.00511	9.08396
Ddit3	10	127290774	32762244	+	ENSMUSG00000009563	torsin family 2, member A [Source:MGI Symbol;Acc:MGI:1353596]	0.000246039	0.0029705	0.508026	0.444628	5.32605	5.48546	5.49968	5.91725	5.93556
Ndufa4l2	10	127514967	95391776	+	ENSMUSG00000020873	solute carrier family 35, member B1 [Source:MGI Symbol;Acc:MGI:1343133]	0.000246176	0.0029705	0.517445	0.450799	6.29381	6.61005	6.18606	6.87655	6.86871
Stat6	10	127642986	119846570	+	ENSMUSG00000095514	DNA segment, Chr 13, ERATO Doi 608, expressed [Source:MGI Symbol;Acc:MGI:1277199]	0.000247068	0.00297907	-6.17314	-0.33335	0.148133	0.398001	0.0642946	-3.57237	-3.81077
Nemp1	10	127666901	45009627	-	ENSMUSG00000032093	CD3 antigen, epsilon polypeptide [Source:MGI Symbol;Acc:MGI:88332]	0.000249282	0.00300354	-1.00761	-0.639973	4.10233	3.59964	4.33957	3.23784	2.75062
Gls2	10	128194457	44816658	-	ENSMUSG00000038539	activating transcription factor 5 [Source:MGI Symbol;Acc:MGI:2141857]	0.000252749	0.00304083	0.525259	0.455599	6.12083	5.94438	6.433	6.61305	6.74637
Mip	10	128225838	24936977	-	ENSMUSG00000024163	mitogen-activated protein kinase 8 interacting protein 3 [Source:MGI Symbol;Acc:MGI:1353598]	0.00025275	0.00304083	0.504274	0.441934	6.50392	6.10029	6.51175	6.93278	6.78935
Timeless	10	128232065	94385079	+	ENSMUSG00000073497	expressed sequence AA792892 [Source:MGI Symbol;Acc:MGI:2140789]	0.000258717	0.00311032	-6.16606	-0.329243	-0.00386998	0.491111	0.0642946	-3.57237	-3.81077
Il23a	10	128296139	90524581	+	ENSMUSG00000042312	S100 calcium binding protein A13 [Source:MGI Symbol;Acc:MGI:109581]	0.000259837	0.00311919	0.518255	0.450824	6.34191	5.89412	6.15176	6.72174	6.53845
Nabp2	10	128401395	59331192	+	ENSMUSG00000022351	squalene epoxidase [Source:MGI Symbol;Acc:MGI:109296]	0.000259815	0.00311919	0.387453	0.357521	8.03749	7.83374	7.87808	8.36876	8.19103
Pmel	10	128704195	18331859	-	ENSMUSG00000021774	ubiquitin-conjugating enzyme E2E 1 [Source:MGI Symbol;Acc:MGI:107411]	0.000260066	0.00311965	0.490902	0.432833	5.61411	5.81078	5.83608	6.16647	6.28521
Cd63	10	128900989	77057106	+	ENSMUSG00000033576	apolipoprotein L 6 [Source:MGI Symbol;Acc:MGI:1919189]	0.000262144	0.00314226	0.888567	0.61906	3.64638	4.68093	4.12843	5.14187	5.03472
Olfr787	10	129461862	83774316	+	ENSMUSG00000027996	secreted frizzled-related protein 2 [Source:MGI Symbol;Acc:MGI:108078]	0.000264854	0.00317009	-1.03453	-0.642978	3.6591	3.398	3.82403	2.78908	2.34123
Sfi1	11	3131850	85003349	+	ENSMUSG00000052566	hook microtubule tethering protein 2 [Source:MGI Symbol;Acc:MGI:2181664]	0.000264841	0.00317009	-0.515174	-0.448312	6.13227	5.86615	6.19545	5.48351	5.57724
Sec14l4	11	4031462	87820676	+	ENSMUSG00000079031	expressed sequence BB287469 [Source:MGI Symbol;Acc:MGI:3034635]	0.00026749	0.00319929	-6.1607	-0.326361	-0.173795	0.491111	0.189825	-3.57237	-3.81077
Osm	11	4236420	95282076	-	ENSMUSG00000015711	prune exopolyphosphatase [Source:MGI Symbol;Acc:MGI:1925152]	0.000269236	0.00321782	-0.412086	-0.376157	7.24827	7.09474	7.0571	6.63491	6.76224
Lif	11	4257557	89208966	+	ENSMUSG00000028048	glucosidase, beta, acid [Source:MGI Symbol;Acc:MGI:95665]	0.000270847	0.0032347	0.536649	0.462123	6.21207	5.95464	5.82887	6.65511	6.37052
Hormad2	11	4345814	29377110	+	ENSMUSG00000029767	calumenin [Source:MGI Symbol;Acc:MGI:1097158]	0.000272639	0.00325371	0.351983	0.329089	9.80563	9.6513	9.86828	10.0107	10.1966
Thoc5	11	4895320	129211616	+	ENSMUSG00000027397	solute carrier family 20, member 1 [Source:MGI Symbol;Acc:MGI:108392]	0.000273265	0.00325823	0.403383	0.369617	8.24669	8.04138	7.92623	8.40061	8.51272
Nefh	11	4938754	5132421	-	ENSMUSG00000039457	periplakin [Source:MGI Symbol;Acc:MGI:1194898]	0.000273417	0.00325823	-1.78852	-0.62015	3.11161	1.77651	2.21957	0.48652	0.800662
Rasl10a	11	5058128	92244650	-	ENSMUSG00000005892	thyrotropin releasing hormone [Source:MGI Symbol;Acc:MGI:98823]	0.000274456	0.00326823	0.65301	0.527376	5.97086	6.59309	5.89948	6.8754	6.77273
Xbp1	11	5520659	30729540	-	ENSMUSG00000006315	transmembrane protein 147 [Source:MGI Symbol;Acc:MGI:1915011]	0.000275421	0.00327733	0.451507	0.405098	6.10465	5.99295	6.22325	6.58244	6.49225
Polm	11	5827860	151471842	+	ENSMUSG00000025262	family with sequence similarity 120, member C [Source:MGI Symbol;Acc:MGI:2387687]	0.000276411	0.00328672	0.793873	0.587299	3.82621	3.67102	3.73415	4.25911	4.72925
Aebp1	11	5861947	102901665	-	ENSMUSG00000005087	CD44 antigen [Source:MGI Symbol;Acc:MGI:88338]	0.000278205	0.00330564	-2.13433	-0.584136	2.28564	1.91738	1.18983	-0.250445	-0.336841
H2az2	11	6427229	27727505	+	ENSMUSG00000061576	dipeptidylpeptidase 6 [Source:MGI Symbol;Acc:MGI:94921]	0.000279145	0.00331439	0.773613	0.579684	4.61411	3.98296	4.80943	5.13422	5.36637
Ramp3	11	6658521	97767972	-	ENSMUSG00000022469	Rap guanine nucleotide exchange factor (GEF) 3 [Source:MGI Symbol;Acc:MGI:2441741]	0.000279372	0.00331467	0.845201	0.604439	3.94515	3.87481	4.73415	5.04315	5.07932
Upp1	11	9118103	58829420	+	ENSMUSG00000025324	ATPase, class V, type 10A [Source:MGI Symbol;Acc:MGI:1330809]	0.000281437	0.00333643	-0.77563	-0.577702	4.66541	4.25266	4.37305	3.61305	3.66316
Ikzf1	11	11685003	76406938	+	ENSMUSG00000059970	heat shock protein 2 [Source:MGI Symbol;Acc:MGI:96243]	0.000281615	0.00333643	-0.632155	-0.515179	5.16606	4.90896	5.11266	4.49252	4.32422
Grb10	11	11930508	70399766	+	ENSMUSG00000032220	myosin IE [Source:MGI Symbol;Acc:MGI:106621]	0.000282369	0.00334186	-0.391368	-0.360135	7.5702	7.34909	7.43696	6.9922	7.08522
Etaa1	11	17938756	7728206	+	ENSMUSG00000039382	WD repeat domain 45 [Source:MGI Symbol;Acc:MGI:1859606]	0.000282483	0.00334186	0.472465	0.419673	7.56176	7.45184	7.13722	7.91948	7.76487
Vps54	11	21239281	51450101	+	ENSMUSG00000020952	Sec1 family domain containing 1 [Source:MGI Symbol;Acc:MGI:1924233]	0.000286884	0.00339147	0.431201	0.390212	6.65593	6.85086	6.94248	7.18047	7.28008
Zrsr1	11	22972005	44322532	+	ENSMUSG00000036257	patatin-like phospholipase domain containing 8 [Source:MGI Symbol;Acc:MGI:1914702]	0.000290121	0.00342725	-0.474425	-0.420591	6.10233	5.97694	6.09069	5.49849	5.61736
Xpo1	11	23256041	118127133	+	ENSMUSG00000040152	thrombospondin 1 [Source:MGI Symbol;Acc:MGI:98737]	0.000291493	0.00344097	-1.83832	-0.616938	2.38079	2.42185	1.55906	0.28007	0.341231
Ahsa2	11	23487882	75180392	-	ENSMUSG00000026198	ATP-binding cassette, sub-family B (MDR/TAP), member 6 [Source:MGI Symbol;Acc:MGI:1921354]	0.000292198	0.0034468	0.47913	0.424005	5.60099	5.72952	5.79716	6.19802	6.14051
Vrk2	11	26471322	45724608	-	ENSMUSG00000022658	transgelin 3 [Source:MGI Symbol;Acc:MGI:1926784]	0.000297316	0.00350463	0.759968	0.572912	3.75694	3.66104	3.57065	4.44382	4.35804
Pnpt1	11	29130744	75781414	-	ENSMUSG00000001665	glutathione S-transferase, theta 3 [Source:MGI Symbol;Acc:MGI:2143526]	0.000299266	0.00352508	-1.68007	-0.631618	2.8706	1.91738	2.27729	0.57963	0.800662
Gm12100	11	30750832	147642513	-	ENSMUSG00000066000	zinc finger protein 979 [Source:MGI Symbol;Acc:MGI:2148252]	0.000302157	0.00355656	-0.568294	-0.479403	8.09825	8.75085	8.75016	7.94103	8.00879
Psme4	11	30771726	155729475	-	ENSMUSG00000038312	ER degradation enhancer, mannosidase alpha- like 2 [Source:MGI Symbol;Acc:MGI:1915540]	0.000303825	0.00357361	0.49426	0.433923	5.77749	5.69078	6.00147	6.21625	6.37878
Stc2	11	31357307	149648899	+	ENSMUSG00000039953	calsyntenin 1 [Source:MGI Symbol;Acc:MGI:1929895]	0.000306355	0.00360078	0.384687	0.354723	8.30396	7.98747	8.24375	8.55548	8.53414
Stk10	11	32533305	129234406	-	ENSMUSG00000071302	RIKEN cDNA 2610044O15 gene [Source:MGI Symbol;Acc:MGI:1919389]	0.000306592	0.00360097	-0.670361	-0.53258	5.12083	5.67846	5.66015	4.78908	4.84903
Dock2	11	34226815	33897975	+	ENSMUSG00000057406	nuclear receptor binding SET domain protein 2 [Source:MGI Symbol;Acc:MGI:1276574]	0.000309386	0.00363116	0.370927	0.343877	7.308	7.19588	7.1804	7.52654	7.62548
Platr13	11	41218837	102437319	+	ENSMUSG00000030987	stromal interaction molecule 1 [Source:MGI Symbol;Acc:MGI:107476]	0.000309769	0.00363305	0.512332	0.44556	5.63999	5.38896	5.41222	5.89478	6.04513
Pttg1	11	43420250	108414240	+	ENSMUSG00000035873	PRKC, apoptosis, WT1, regulator [Source:MGI Symbol;Acc:MGI:2149961]	0.00031174	0.00365354	-0.373061	-0.345462	7.50128	7.48334	7.60979	7.07349	7.19688
Ebf1	11	44617317	88588419	+	ENSMUSG00000041355	signal sequence receptor, beta [Source:MGI Symbol;Acc:MGI:1913506]	0.000313117	0.00366704	0.357522	0.333136	9.29305	9.51573	9.45035	9.78206	9.73449
BC053393	11	46571536	88676171	-	ENSMUSG00000044221	G-rich RNA sequence binding factor 1 [Source:MGI Symbol;Acc:MGI:106479]	0.000315119	0.00368784	0.336218	0.315753	10.4515	10.5404	10.351	10.7481	10.78
Flt4	11	49609263	78707743	+	ENSMUSG00000032883	acyl-CoA synthetase long-chain family member 3 [Source:MGI Symbol;Acc:MGI:1921455]	0.000316755	0.00370433	0.44497	0.399626	7.84301	7.38669	7.59284	7.9922	8.08522
Gfpt2	11	49794178	36515805	-	ENSMUSG00000024486	heparin-binding EGF-like growth factor [Source:MGI Symbol;Acc:MGI:96070]	0.00031714	0.00370618	-0.769852	-0.572977	4.81489	4.27901	4.5356	3.7395	3.78417
Rnf130	11	50025346	36683183	-	ENSMUSG00000046337	family with sequence similarity 178, member B [Source:MGI Symbol;Acc:MGI:3026913]	0.000318561	0.00372012	0.655034	0.526011	4.44826	4.30489	4.76977	5.16834	5.13565
Sqstm1	11	50199366	97611195	-	ENSMUSG00000000385	transmembrane protease, serine 2 [Source:MGI Symbol;Acc:MGI:1354381]	0.000319201	0.00372493	-2.50442	-0.514153	2.68419	1.246	0.774788	-0.613015	-0.851414
Mgat4b	11	50210890	155297654	+	ENSMUSG00000025287	acyl-CoA thioesterase 9 [Source:MGI Symbol;Acc:MGI:1928939]	0.000322352	0.003759	0.362439	0.336982	7.70272	7.82091	7.68368	8.04622	8.109
Maml1	11	50255634	72390703	-	ENSMUSG00000050732	vesicle-associated membrane protein 8 [Source:MGI Symbol;Acc:MGI:1336882]	0.000325222	0.00378725	0.46489	0.413467	5.7361	5.73666	5.71861	6.23605	6.10776
Canx	11	50293961	24736143	+	ENSMUSG00000002500	ribosomal protein L3-like [Source:MGI Symbol;Acc:MGI:1913461]	0.000325239	0.00378725	-2.72444	-0.511282	1.52664	0.491111	1.81432	-1.42037	-1.33684
Zfp454	11	50872720	31370074	-	ENSMUSG00000020303	stanniocalcin 2 [Source:MGI Symbol;Acc:MGI:1316731]	0.000327245	0.0038079	0.733861	0.560979	4.39606	4.1846	4.90407	5.14568	5.32137
BC049762	11	51253651	101269023	-	ENSMUSG00000092463	predicted gene 20489 [Source:MGI Symbol;Acc:MGI:5141954]	0.000328332	0.00381783	1.64944	0.651419	1.8706	0.661036	0.511754	2.95467	2.53106
Hspa4	11	53259814	3665840	-	ENSMUSG00000078813	leukocyte receptor cluster (LRC) member 1 [Source:MGI Symbol;Acc:MGI:1917007]	0.000329626	0.00382763	0.560869	0.474888	4.79775	4.79945	4.79469	5.28353	5.38562
Acsl6	11	54303798	112372755	+	ENSMUSG00000025525	apolipoprotein O-like [Source:MGI Symbol;Acc:MGI:1915367]	0.000329645	0.00382763	0.474783	0.420205	6.01356	5.82203	5.87165	6.23068	6.46922
Gpx3	11	54902453	88541396	+	ENSMUSG00000074480	mex3 RNA binding family member A [Source:MGI Symbol;Acc:MGI:1919890]	0.00033287	0.00386233	-0.464894	-0.413046	7.17161	6.81642	7.03113	6.62402	6.41671
Gm2a	11	55098115	24030690	-	ENSMUSG00000028995	family with sequence similarity 126, member A [Source:MGI Symbol;Acc:MGI:2149839]	0.000334142	0.00387158	0.585722	0.48907	4.83183	4.87913	4.79962	5.24141	5.54335
Sparc	11	55394500	107387058	+	ENSMUSG00000029279	bromodomain, testis-specific [Source:MGI Symbol;Acc:MGI:1891374]	0.000334095	0.00387158	-0.731603	-0.557376	5.04537	4.47979	4.96681	4.09533	4.08942
Galnt10	11	57645442	122432930	-	ENSMUSG00000006519	cytochrome b-245, alpha polypeptide [Source:MGI Symbol;Acc:MGI:1316658]	0.000334735	0.0038757	-0.892638	-0.607441	5.06938	4.42775	5.55615	4.11879	4.21775
Irgm2	11	58199618	81738377	-	ENSMUSG00000054640	solute carrier family 8 (sodium/calcium exchanger), member 1 [Source:MGI Symbol;Acc:MGI:107956]	0.000335531	0.00388217	-3.23731	-0.48212	0.526645	1.34909	1.12843	-1.83541	-2.65877
Fam183b	11	58792797	106135859	+	ENSMUSG00000022113	tripartite motif-containing 52 [Source:MGI Symbol;Acc:MGI:3045276]	0.000336041	0.00388531	-2.14426	-0.566953	1.7804	1.19155	2.43775	0.0390614	-0.658769
Srebf1	11	60199089	76557138	+	ENSMUSG00000033105	lanosterol synthase [Source:MGI Symbol;Acc:MGI:1336155]	0.000336931	0.00389284	0.419861	0.381001	6.45191	6.34442	6.58643	6.8731	6.84803
Tom1l2	11	60226714	90447994	+	ENSMUSG00000051451	CREB/ATF bZIP transcription factor [Source:MGI Symbol;Acc:MGI:2675296]	0.000342656	0.00395618	0.415444	0.377635	6.43168	6.48263	6.41864	6.90381	6.76959
Shmt1	11	60788104	25754157	-	ENSMUSG00000024268	CUGBP, Elav-like family member 4 [Source:MGI Symbol;Acc:MGI:1932407]	0.000346899	0.00400234	0.74225	0.563156	3.84857	4.34286	3.98857	4.87425	4.72494
Slc47a2	11	61301631	27357546	+	ENSMUSG00000034275	immunoglobulin superfamily, member 9B [Source:MGI Symbol;Acc:MGI:2685354]	0.000349451	0.00402893	0.433481	0.390763	6.50569	6.31766	6.35808	6.88797	6.71844
Prpsap2	11	61729650	120404113	-	ENSMUSG00000033808	transmembrane protein 87A [Source:MGI Symbol;Acc:MGI:2441844]	0.000350945	0.0040433	0.379053	0.349796	6.97595	6.96988	6.96461	7.24408	7.40463
Trpv2	11	62574486	51914158	-	ENSMUSG00000004558	N-myc downstream regulated gene 2 [Source:MGI Symbol;Acc:MGI:1352498]	0.000353301	0.00406758	-0.888137	-0.605615	4.56767	3.83984	4.20478	3.28007	3.35246
Lrrc75a	11	62604884	53785224	-	ENSMUSG00000026094	serine/threonine kinase 17b (apoptosis- inducing) [Source:MGI Symbol;Acc:MGI:2138162]	0.000353905	0.00407166	-0.807621	-0.583507	4.6271	4.404	4.66015	3.34781	4.03472
Zfp286	11	62752577	101642799	+	ENSMUSG00000028528	DnaJ heat shock protein family (Hsp40) member C6 [Source:MGI Symbol;Acc:MGI:1919935]	0.000355093	0.00408244	0.435479	0.392122	6.14813	5.94849	6.07043	6.45461	6.48334
Myocd	11	65176561	118925460	-	ENSMUSG00000042156	DAZ interacting protein 1 [Source:MGI Symbol;Acc:MGI:1914311]	0.000355961	0.00408954	0.457544	0.407778	5.89498	5.72233	5.82403	6.1814	6.31277
Map2k4	11	65688243	63952248	-	ENSMUSG00000094443	shugoshin 2B [Source:MGI Symbol;Acc:MGI:3644562]	0.000358287	0.00411337	-1.26558	-0.648575	2.75694	2.88343	2.90864	1.57963	1.55068
Usp43	11	67854523	48662294	+	ENSMUSG00000031105	solute carrier family 25 (mitochondrial carrier, brain), member 14 [Source:MGI Symbol;Acc:MGI:1330823]	0.000359062	0.00411937	0.701336	0.545309	4.10233	3.88343	3.86225	4.65109	4.60802
Cfap52	11	67924806	122294423	-	ENSMUSG00000037949	anoctamin 10 [Source:MGI Symbol;Acc:MGI:2143103]	0.000361114	0.00414	0.866453	0.603618	3.72102	3.03027	3.41222	4.25911	4.2421
Ntn1	11	68209364	91507441	+	ENSMUSG00000022967	interferon (alpha and beta) receptor 1 [Source:MGI Symbol;Acc:MGI:107658]	0.000361499	0.0041415	0.414478	0.376646	6.27329	6.28064	6.23604	6.69207	6.61852
Arhgef15	11	68943155	68347699	+	ENSMUSG00000053886	SH2 domain containing 4A [Source:MGI Symbol;Acc:MGI:1919531]	0.000363228	0.00415839	-1.28171	-0.644034	3.31806	2.57857	3.67095	1.93718	1.95594
Kcnab3	11	69326258	118966421	-	ENSMUSG00000072791	ATP-binding cassette, sub-family B (MDR/TAP), member 5 [Source:MGI Symbol;Acc:MGI:1924956]	0.000364455	0.00416951	-5.55808	-0.527021	0.526645	1.49111	0.926791	-3.42037	-3.81077
Chd3	11	69343273	91710576	-	ENSMUSG00000027244	autophagy related 13 [Source:MGI Symbol;Acc:MGI:1196429]	0.000365084	0.00417377	-0.371834	-0.34389	8.10698	7.96836	7.90235	7.64505	7.55373
Sox15	11	69655314	103761837	-	ENSMUSG00000042757	transmembrane protein 108 [Source:MGI Symbol;Acc:MGI:1932411]	0.000366455	0.00418651	-2.38346	-0.542969	1.07413	1.49111	1.92679	-1.42037	-0.488844
Polr2a	11	69733997	97688621	+	ENSMUSG00000078695	CDGSH iron sulfur domain 3 [Source:MGI Symbol;Acc:MGI:101788]	0.000367972	0.00420091	-0.674945	-0.531903	4.6717	4.54639	4.65471	3.91948	3.93369
Nlgn2	11	69823122	26015650	-	ENSMUSG00000015994	farnesyltransferase, CAAX box, alpha [Source:MGI Symbol;Acc:MGI:104683]	0.000370488	0.00422667	0.371909	0.343993	7.64638	7.82147	7.78912	8.03547	8.17095
Tnk1	11	69851005	17938434	+	ENSMUSG00000113100	predicted gene, 48754 [Source:MGI Symbol;Acc:MGI:6098432]	0.000371464	0.00423485	-6.08283	-0.304354	-0.00386998	0.578573	-0.395137	-3.57237	-3.81077
Ybx2	11	69935796	139819917	-	ENSMUSG00000036687	transmembrane protein 184a [Source:MGI Symbol;Acc:MGI:2385897]	0.000373618	0.00425643	-1.30756	-0.644835	3.18376	3.01467	2.51175	1.48652	1.69878
Asgr2	11	70092644	98321208	-	ENSMUSG00000030760	alkaline ceramidase 3 [Source:MGI Symbol;Acc:MGI:1913440]	0.000374291	0.00426111	0.594309	0.492381	4.71495	4.48546	4.67095	5.11879	5.26901
Eno3	11	70657202	96574485	+	ENSMUSG00000031209	hephaestin [Source:MGI Symbol;Acc:MGI:1332240]	0.000375896	0.00427641	1.43125	0.657443	1.58109	0.950542	1.41222	2.55691	2.89582
Camta2	11	70669463	56140343	-	ENSMUSG00000001227	sema domain, transmembrane domain (TM), and cytoplasmic domain, (semaphorin) 6B [Source:MGI Symbol;Acc:MGI:1202889]	0.000377204	0.00428829	-1.2819	-0.64609	2.95549	2.84866	2.87165	1.22349	1.86479
Wscd1	11	71749920	30647869	-	ENSMUSG00000027702	leucine rich repeat containing 34 [Source:MGI Symbol;Acc:MGI:1919077]	0.000378125	0.00429296	-0.465002	-0.412303	6.9216	7.10766	7.21034	6.43606	6.74318
Pimreg	11	72042032	94730187	+	ENSMUSG00000073062	zinc finger, X-linked, duplicated B [Source:MGI Symbol;Acc:MGI:3694898]	0.000378141	0.00429296	1.22231	0.656035	2.25247	1.84866	1.85279	2.90156	3.42869
Xaf1	11	72301629	13839942	-	ENSMUSG00000048216	G protein-coupled receptor 85 [Source:MGI Symbol;Acc:MGI:1927851]	0.000380478	0.0043165	-6.13267	-0.291042	-1.17379	0.739038	0.305303	-3.57237	-3.81077
Ctns	11	73183596	75655731	-	ENSMUSG00000099370	pluripotency associated transcript 10 [Source:MGI Symbol;Acc:MGI:1916443]	0.00038104	0.00431687	-0.46227	-0.41036	6.63838	6.9577	6.89142	6.38537	6.31994
Shpk	11	73199460	105674002	+	ENSMUSG00000040896	potassium voltage-gated channel, Shal- related family, member 3 [Source:MGI Symbol;Acc:MGI:1928743]	0.000381037	0.00431687	-2.31713	-0.54574	1.63356	0.950542	2.03113	-0.835408	-0.658769
Olfr376	11	73371246	20129221	+	ENSMUSG00000062901	kelch-like 24 [Source:MGI Symbol;Acc:MGI:1923035]	0.000382669	0.00433231	-0.513469	-0.44404	7.09299	6.6281	6.96351	6.20716	6.51366
Ccdc92b	11	74619605	73314069	+	ENSMUSG00000029152	OCIA domain containing 1 [Source:MGI Symbol;Acc:MGI:1915345]	0.000383687	0.00433811	0.342175	0.320061	7.57356	7.6107	7.55688	7.89761	7.90347
Scarf1	11	75513540	35247973	+	ENSMUSG00000032042	signal recognition particle receptor ('docking protein') [Source:MGI Symbol;Acc:MGI:1914648]	0.000383713	0.00433811	0.329718	0.309838	8.32006	8.25017	8.19732	8.5331	8.5936
Glod4	11	76120987	121456781	-	ENSMUSG00000046110	serine incorporator 4 [Source:MGI Symbol;Acc:MGI:2441842]	0.000389836	0.00440429	-1.32195	-0.642475	3.2356	2.79489	2.83368	1.10319	1.98509
Cpd	11	76778424	72071125	-	ENSMUSG00000043398	G protein-coupled receptor 135 [Source:MGI Symbol;Acc:MGI:2676315]	0.000391503	0.00442006	0.828139	0.590415	3.38079	3.3366	3.14402	4.04724	4.14213
Pipox	11	77880615	79030504	+	ENSMUSG00000096210	H1.0 linker histone [Source:MGI Symbol;Acc:MGI:95893]	0.000392947	0.00443329	0.375449	0.346537	7.43631	7.61652	7.47754	7.82756	7.90443
Flot2	11	78037931	119472640	+	ENSMUSG00000031837	N-terminal EF-hand calcium binding protein 2 [Source:MGI Symbol;Acc:MGI:2152211]	0.000393265	0.00443381	-1.0345	-0.62976	3.34977	3.29847	3.47523	2.41252	2.22387
Rab34	11	78188430	41263997	-	ENSMUSG00000025016	transmembrane 9 superfamily member 3 [Source:MGI Symbol;Acc:MGI:1914262]	0.000394072	0.00443985	0.379438	0.349636	7.93473	7.92938	7.92792	8.13182	8.42869
Proca1	11	78193392	48710723	+	ENSMUSG00000031107	RNA binding motif protein, X-linked 2 [Source:MGI Symbol;Acc:MGI:1919414]	0.000396272	0.00446155	0.436106	0.391963	6.17272	6.25266	6.13624	6.50889	6.68996
Slc46a1	11	78465697	166238747	-	ENSMUSG00000040629	maelstrom spermatogenic transposon silencer [Source:MGI Symbol;Acc:MGI:2138453]	0.000398939	0.00448848	-1.28884	-0.643566	2.6591	2.9005	2.89026	1.33452	1.66316
Tmem97	11	78541817	11614112	+	ENSMUSG00000109969	zinc finger and SCAN domain containing 4, pseudogene 3 [Source:MGI Symbol;Acc:MGI:3708489]	0.000402012	0.00451993	-6.05002	-0.302211	0.148133	0.398001	-0.395137	-3.57237	-3.81077
Tmem98	11	80810175	128912822	+	ENSMUSG00000025351	CD63 antigen [Source:MGI Symbol;Acc:MGI:99529]	0.000408518	0.00458992	0.344112	0.321444	9.29991	9.40306	9.54701	9.74924	9.73409
Rffl	11	82802449	44102032	-	ENSMUSG00000029086	prominin 1 [Source:MGI Symbol;Acc:MGI:1100886]	0.000409421	0.00459341	-1.28281	-0.64189	2.99613	2.59964	2.90864	1.38698	1.66316
AI662270	11	83223576	82871210	-	ENSMUSG00000020696	ring finger and FYVE like domain containing protein [Source:MGI Symbol;Acc:MGI:1914588]	0.000409955	0.00459341	-0.539991	-0.459709	5.7804	5.50234	5.57353	4.97195	5.13889
Rasl10b	11	83409137	82585637	+	ENSMUSG00000041607	myelin basic protein [Source:MGI Symbol;Acc:MGI:96925]	0.000409814	0.00459341	0.566117	0.475537	5.33796	4.94644	5.02272	5.57963	5.72061
Hnf1b	11	83850063	166440704	-	ENSMUSG00000040586	OFD1, centriole and centriolar satellite protein [Source:MGI Symbol;Acc:MGI:1350328]	0.000409819	0.00459341	0.394006	0.360652	6.58443	6.43069	6.54591	6.8685	6.91488
Dusp14	11	84048041	77956722	-	ENSMUSG00000016552	FAD-dependent oxidoreductase domain containing 2 [Source:MGI Symbol;Acc:MGI:106315]	0.00041672	0.00466601	-0.719197	-0.548454	4.54045	4.34286	4.38622	3.64572	3.71627
Myo19	11	84880148	85634469	+	ENSMUSG00000035476	TGF-beta activated kinase 1/MAP3K7 binding protein 3 [Source:MGI Symbol;Acc:MGI:1913974]	0.000420877	0.00470932	0.435923	0.39146	6.39606	6.28877	6.15561	6.63356	6.75592
Car4	11	84957786	155518237	-	ENSMUSG00000027603	gamma-glutamyltransferase 7 [Source:MGI Symbol;Acc:MGI:1913385]	0.000424645	0.00474822	1.15574	0.64648	2.70885	1.70056	2.43775	3.47445	3.44976
Dhx40	11	86768846	58525892	-	ENSMUSG00000027808	stress-associated endoplasmic reticulum protein 1 [Source:MGI Symbol;Acc:MGI:92638]	0.000424968	0.00474858	0.417394	0.377986	8.06521	8.42701	8.36973	8.72269	8.6609
Rad51c	11	87376645	44333900	+	ENSMUSG00000032123	dolichyl-phosphate (UDP-N-acetylglucosamine) acetylglucosaminephosphotransferase 1 (GlcNAc-1-P transferase) [Source:MGI Symbol;Acc:MGI:1196396]	0.000426423	0.00476158	0.543297	0.461774	5.01603	5.11316	4.9132	5.58525	5.49098
Tex14	11	87405065	101321348	+	ENSMUSG00000096056	predicted gene 21986 [Source:MGI Symbol;Acc:MGI:5439455]	0.000428592	0.00478253	1.1272	0.643613	2.93473	2.01467	2.46284	3.81803	3.37465
Tom1l1	11	90643465	96132577	-	ENSMUSG00000051111	synaptic vesicle glycoprotein 2c [Source:MGI Symbol;Acc:MGI:1922459]	0.000430462	0.00480011	0.672235	0.529469	4.54045	4.38593	4.94471	5.14187	5.42604
Rsad1	11	94539798	96892669	-	ENSMUSG00000043587	2-phosphoxylose phosphatase 1 [Source:MGI Symbol;Acc:MGI:2442444]	0.000431967	0.0048136	-0.85976	-0.593332	4.21852	3.76724	4.23422	3.07148	3.31851
Tmem92	11	94777217	60763191	+	ENSMUSG00000021559	death associated protein kinase 1 [Source:MGI Symbol;Acc:MGI:1916885]	0.000433836	0.00483112	-0.520507	-0.447366	5.85687	5.84426	5.91548	5.13422	5.49858
Col1a1	11	94936224	25023260	+	ENSMUSG00000031556	TM2 domain containing 2 [Source:MGI Symbol;Acc:MGI:1916992]	0.00043475	0.00483543	0.509091	0.440611	5.36924	5.65602	5.7029	6.06747	6.07763
Itga3	11	95044474	37249686	+	ENSMUSG00000051827	reproductive homeobox 2A [Source:MGI Symbol;Acc:MGI:1922449]	0.000434815	0.00483543	-2.44094	-0.532764	1.28564	1.44531	1.35975	-1.42037	-0.851414
Slc35b1	11	95384692	13778803	+	ENSMUSG00000019726	lysosomal trafficking regulator [Source:MGI Symbol;Acc:MGI:107448]	0.000435684	0.00484179	0.573408	0.478966	4.76284	4.69078	4.59922	5.17954	5.2896
Ngfr	11	95568818	46311434	+	ENSMUSG00000009487	otogelin [Source:MGI Symbol;Acc:MGI:1202064]	0.000440976	0.00489115	0.913355	0.609821	3.28564	2.83096	2.85279	3.82756	3.94856
Phospho1	11	95824499	120608198	+	ENSMUSG00000025135	anaphase promoting complex subunit 11 [Source:MGI Symbol;Acc:MGI:1913406]	0.00044087	0.00489115	-0.482981	-0.4232	7.35661	7.7579	7.84804	7.18973	7.14051
Copz2	11	96849870	30550842	-	ENSMUSG00000022537	transmembrane protein 44 [Source:MGI Symbol;Acc:MGI:1924489]	0.000441025	0.00489115	-1.45297	-0.632791	2.47006	2.37375	2.58214	0.827557	1.14859
Cdk5rap3	11	96907426	87913595	+	ENSMUSG00000030058	coatomer protein complex, subunit gamma 1 [Source:MGI Symbol;Acc:MGI:1858696]	0.000442703	0.00490509	0.326422	0.306715	8.84232	8.69538	8.70125	9.08395	9.01719
Sp2	11	96953341	61360439	-	ENSMUSG00000021928	emopamil binding protein-like [Source:MGI Symbol;Acc:MGI:1915427]	0.000442883	0.00490509	0.572301	0.478166	5.10698	4.8618	5.34296	5.67503	5.65411
Tbx21	11	97098071	84210514	-	ENSMUSG00000109381	predicted gene 44826 [Source:MGI Symbol;Acc:MGI:5753402]	0.000443421	0.00490772	-6.03806	-0.293245	0.63356	-0.0494577	-0.587782	-3.57237	-3.81077
Gpr179	11	97332109	78142119	-	ENSMUSG00000059336	solute carrier family 14 (urea transporter), member 1 [Source:MGI Symbol;Acc:MGI:1351654]	0.00044595	0.00493236	1.59776	0.640314	0.526645	0.883428	0.926791	2.33452	2.40732
Srcin1	11	97509340	155634307	+	ENSMUSG00000074652	myosin, heavy chain 7B, cardiac muscle, beta [Source:MGI Symbol;Acc:MGI:3710243]	0.000447479	0.00494592	0.416963	0.377369	7.14249	6.90791	6.82524	7.37567	7.33982
Epop	11	97627389	149961290	-	ENSMUSG00000056220	phospholipase A2, group IVA (cytosolic, calcium-dependent) [Source:MGI Symbol;Acc:MGI:1195256]	0.000450887	0.00498022	-1.58243	-0.620109	2.63356	2.324	2.09672	0.386985	1.04167
Cisd3	11	97685826	47739894	+	ENSMUSG00000021843	kinectin 1 [Source:MGI Symbol;Acc:MGI:109153]	0.000454505	0.00501677	0.313944	0.296266	8.76468	8.80541	8.77103	9.0166	9.12587
1700001P01Rik	11	97771481	12242041	+	ENSMUSG00000021745	protein tyrosine phosphatase, receptor type, G [Source:MGI Symbol;Acc:MGI:97814]	0.000454975	0.00501857	0.357773	0.332049	7.31304	7.25515	7.28258	7.53673	7.69603
Lasp1	11	97799000	9313250	+	ENSMUSG00000015342	X-linked Kx blood group [Source:MGI Symbol;Acc:MGI:103569]	0.000456869	0.00503605	0.861642	0.596134	3.28564	3.03027	3.27729	3.84642	4.20542
Arl5c	11	97989578	151633859	+	ENSMUSG00000041229	PHD finger protein 8 [Source:MGI Symbol;Acc:MGI:2444341]	0.000458719	0.00505304	0.446144	0.398157	7.04416	6.7742	6.65743	7.29559	7.21621
Fbxl20	11	98082556	45003397	+	ENSMUSG00000025207	sema domain, immunoglobulin domain (Ig), transmembrane domain (TM) and short cytoplasmic domain, (semaphorin) 4G [Source:MGI Symbol;Acc:MGI:1347047]	0.000459209	0.00505502	-1.16423	-0.631297	3.96576	2.88343	3.78477	2.22349	2.58916
Ppp1r1b	11	98348404	128252941	+	ENSMUSG00000039994	timeless circadian clock 1 [Source:MGI Symbol;Acc:MGI:1321393]	0.000459931	0.00505615	-0.336532	-0.314852	8.00362	7.97493	7.91491	7.6013	7.61036
Pgap3	11	98388677	106933900	+	ENSMUSG00000049929	lysophosphatidic acid receptor 4 [Source:MGI Symbol;Acc:MGI:1925384]	0.000459684	0.00505615	1.02422	0.629487	2.6591	2.73904	2.27729	3.43761	3.69878
Grb7	11	98446394	82294574	+	ENSMUSG00000022456	septin 3 [Source:MGI Symbol;Acc:MGI:1345148]	0.0004609	0.00506339	-0.709691	-0.542623	4.5744	4.3366	4.43775	3.72938	3.70755
Igfbp4	11	99041244	143392152	+	ENSMUSG00000010825	glutamate receptor, ionotropic, delta 2 (Grid2) interacting protein 1 [Source:MGI Symbol;Acc:MGI:2176213]	0.000462395	0.00507298	-3.45386	-0.43978	0.826205	0.739038	1.3053	-1.42037	-3.81077
Krt14	11	100203162	81496392	-	ENSMUSG00000020238	nicalin [Source:MGI Symbol;Acc:MGI:1926081]	0.000462394	0.00507298	0.364145	0.337029	7.70349	7.77593	7.60838	8.08544	7.99273
Jup	11	100368958	68400823	-	ENSMUSG00000020902	netrin 1 [Source:MGI Symbol;Acc:MGI:105088]	0.000468571	0.00513728	0.412613	0.373949	8.20179	8.53721	8.44131	8.68783	8.88957
Cnp	11	100574904	118706219	-	ENSMUSG00000032849	ATP-binding cassette, sub-family C (CFTR/MRP), member 4 [Source:MGI Symbol;Acc:MGI:2443111]	0.000469606	0.00514517	0.388594	0.355928	7.11392	7.16088	7.17282	7.38215	7.63815
Ghdc	11	100766032	76847018	-	ENSMUSG00000020841	carboxypeptidase D [Source:MGI Symbol;Acc:MGI:107265]	0.000473242	0.00518153	0.471206	0.415155	6.40929	6.15822	6.04988	6.57398	6.74211
Cavin1	11	100956733	11512390	-	ENSMUSG00000113226	predicted gene, 47808 [Source:MGI Symbol;Acc:MGI:6096991]	0.000480338	0.00525569	-5.99453	-0.293467	-0.36644	0.0760731	0.305303	-3.57237	-3.81077
Atp6v0a1	11	101009452	88490533	+	ENSMUSG00000034998	forkhead box N2 [Source:MGI Symbol;Acc:MGI:1347478]	0.000481886	0.00526909	-0.366546	-0.33867	7.46102	7.35762	7.32938	7.02361	6.9642
Ifi35	11	101448407	180263438	-	ENSMUSG00000010609	presenilin 2 [Source:MGI Symbol;Acc:MGI:109284]	0.000485387	0.00530027	0.763508	0.563914	3.80349	3.42185	3.76473	4.28699	4.52114
Vat1	11	101458745	87497093	-	ENSMUSG00000025839	preferentially expressed antigen in melanoma like 7 [Source:MGI Symbol;Acc:MGI:2156391]	0.000485165	0.00530027	-0.391961	-0.358199	7.59108	7.57126	7.37718	7.14092	7.06233
Rnd2	11	101464999	13378448	+	ENSMUSG00000038482	transcription factor Dp 1 [Source:MGI Symbol;Acc:MGI:101934]	0.000486279	0.00530645	0.418316	0.377924	7.45647	7.77882	7.50271	7.97677	7.99228
Arl4d	11	101665541	46286510	+	ENSMUSG00000025224	golgi-specific brefeldin A-resistance factor 1 [Source:MGI Symbol;Acc:MGI:1861607]	0.000487395	0.00531509	0.402466	0.3662	6.64957	6.47979	6.52968	6.84993	7.01189
Mpp2	11	102057015	57962865	+	ENSMUSG00000038264	sema domain, immunoglobulin domain (Ig), and GPI membrane anchor, (semaphorin) 7A [Source:MGI Symbol;Acc:MGI:1306826]	0.000487849	0.00531648	0.742464	0.556059	4.22708	3.70056	3.81432	4.55117	4.73355
G6pc3	11	102189620	19796809	-	ENSMUSG00000040525	Casitas B-lineage lymphoma c [Source:MGI Symbol;Acc:MGI:1931457]	0.00048953	0.00533124	-1.63528	-0.610185	2.55413	1.88343	2.21957	0.48652	0.663159
Asb16	11	102268743	52045722	+	ENSMUSG00000068522	alanine and arginine rich domain containing protein [Source:MGI Symbol;Acc:MGI:2181621]	0.000490502	0.00533825	-0.481647	-0.421511	6.02833	6.20879	6.34633	5.71149	5.68331
Meioc	11	102663716	75748228	-	ENSMUSG00000047591	v-maf musculoaponeurotic fibrosarcoma oncogene family, protein A (avian) [Source:MGI Symbol;Acc:MGI:2673307]	0.000493361	0.00536579	-0.717074	-0.544	5.07413	4.48546	4.88099	3.98902	4.18043
Gjc1	11	102799579	87147968	-	ENSMUSG00000034126	protein-O-mannosyltransferase 2 [Source:MGI Symbol;Acc:MGI:2444430]	0.000495323	0.00538354	0.483929	0.423248	5.4592	5.39198	5.3895	5.7793	5.96328
Plcd3	11	103070304	115855780	+	ENSMUSG00000020782	LLGL2 scribble cell polarity complex component [Source:MGI Symbol;Acc:MGI:1918843]	0.000496266	0.0053902	-0.315939	-0.297666	8.53011	8.54368	8.62167	8.23337	8.22081
Arf2	11	103966739	34652461	+	ENSMUSG00000074637	SRY (sex determining region Y)-box 2 [Source:MGI Symbol;Acc:MGI:98364]	0.000496787	0.00539227	0.324312	0.304652	9.94822	9.92261	10.0214	10.1535	10.3714
Ccdc47	11	106197408	160994704	-	ENSMUSG00000031292	cyclin-dependent kinase-like 5 [Source:MGI Symbol;Acc:MGI:1278336]	0.000502128	0.00544661	0.685276	0.532364	4.74507	4.12774	4.31222	5.06345	5.08606
Cep112	11	108425192	7483281	-	ENSMUSG00000024758	reticulon 3 [Source:MGI Symbol;Acc:MGI:1339970]	0.000507255	0.00549858	0.390403	0.356936	7.9432	7.74673	7.62028	8.09779	8.1875
Axin2	11	108920349	13999103	+	ENSMUSG00000039242	UDP-GalNAc:betaGlcNAc beta 1,3- galactosaminyltransferase, polypeptide 2 [Source:MGI Symbol;Acc:MGI:2145517]	0.000507946	0.00550241	0.414334	0.374744	6.08595	6.03027	6.04157	6.46227	6.42604
Map2k6	11	110399122	6105150	+	ENSMUSG00000034690	NLR family, pyrin domain containing 4C [Source:MGI Symbol;Acc:MGI:1890518]	0.000508721	0.00550714	-1.73801	-0.598265	2.18376	1.98296	2.12842	-0.250445	0.733548
Llgl2	11	115824049	44793447	+	ENSMUSG00000002031	intraflagellar transport 46 [Source:MGI Symbol;Acc:MGI:1923818]	0.000509729	0.00551441	-0.374728	-0.344808	7.65593	7.83707	7.83848	7.42434	7.34123
Itgb4	11	115974709	99669256	+	ENSMUSG00000037784	DAZ interacting protein 1-like [Source:MGI Symbol;Acc:MGI:1919757]	0.000513347	0.00554986	-1.20276	-0.630536	2.80348	2.95054	2.9799	1.78908	1.58916
Unc13d	11	116062095	17125167	-	ENSMUSG00000049916	RIKEN cDNA 2610318N02 gene [Source:MGI Symbol;Acc:MGI:1917708]	0.000515323	0.00556754	0.527347	0.450271	4.8869	5.02249	5.03949	5.48351	5.49858
Sphk1	11	116530925	82206007	+	ENSMUSG00000043289	meiotic double-stranded break formation protein 4 [Source:MGI Symbol;Acc:MGI:1922283]	0.000516374	0.0055752	-1.92072	-0.572439	1.47006	1.77651	2.38622	0.164592	-0.199338
Mgat5b	11	116918863	181843046	-	ENSMUSG00000004880	lamin B receptor [Source:MGI Symbol;Acc:MGI:2138281]	0.000520559	0.00561666	0.326402	0.306237	8.63396	8.50234	8.60697	8.80182	8.96443
Tk1	11	117815526	35585582	-	ENSMUSG00000056043	regulator of G-protein signalling 9 binding protein [Source:MGI Symbol;Acc:MGI:2384418]	0.000525719	0.00566859	-0.851683	-0.585944	4.03566	3.72952	3.89026	2.93718	3.0827
Timp2	11	118301069	182282804	-	ENSMUSG00000038633	delta(4)-desaturase, sphingolipid 1 [Source:MGI Symbol;Acc:MGI:1097711]	0.000526566	0.00567023	0.348485	0.324119	7.92358	7.81979	7.75905	8.09336	8.22616
Gaa	11	119267887	86580686	-	ENSMUSG00000036872	ATP-binding cassette, sub-family C (CFTR/MRP), member 12 [Source:MGI Symbol;Acc:MGI:2441679]	0.000526378	0.00567023	1.1485	0.636587	2.28564	2.01467	1.99718	3.43761	2.98509
Baiap2	11	119942763	94944835	-	ENSMUSG00000074785	plexin C1 [Source:MGI Symbol;Acc:MGI:1890127]	0.000526934	0.00567045	1.08278	0.631305	2.25247	2.10582	2.21957	3.19434	3.30702
Bahcc1	11	120232947	78850897	+	ENSMUSG00000049521	CDC42 effector protein (Rho GTPase binding) 1 [Source:MGI Symbol;Acc:MGI:1929763]	0.000527748	0.00567546	0.986721	0.618145	3.34977	2.71993	2.79469	4.17954	3.65411
P4hb	11	120560298	21694665	-	ENSMUSG00000043391	RIKEN cDNA 2510009E07 gene [Source:MGI Symbol;Acc:MGI:1919440]	0.000530717	0.00570363	0.417672	0.376933	6.53701	6.26425	6.5012	6.84876	6.81494
Anapc11	11	120598421	23806025	+	ENSMUSG00000036769	WD repeat domain 44 [Source:MGI Symbol;Acc:MGI:1919654]	0.000532314	0.00571703	0.501755	0.434094	5.18815	5.06097	5.16328	5.57963	5.65184
Notum	11	120653788	71463655	-	ENSMUSG00000007950	abhydrolase domain containing 8 [Source:MGI Symbol;Acc:MGI:1918946]	0.00053722	0.00576593	0.595851	0.488518	4.44092	4.43948	4.69233	5.09927	5.1061
Rac3	11	120721470	122381524	+	ENSMUSG00000032540	abhydrolase domain containing 5 [Source:MGI Symbol;Acc:MGI:1914719]	0.000541784	0.00581109	0.469991	0.413331	6.59934	6.81078	6.38622	7.03804	7.07932
Dcxr	11	120725399	17845665	+	ENSMUSG00000039891	taxilin beta [Source:MGI Symbol;Acc:MGI:2671945]	0.00054268	0.00581687	-1.66133	-0.601066	2.07413	2.0457	2.55906	0.0390614	0.926193
Tex19.1	11	121146143	87432612	-	ENSMUSG00000052299	listerin E3 ubiquitin protein ligase 1 [Source:MGI Symbol;Acc:MGI:1926163]	0.000543742	0.00582443	0.390481	0.356663	7.07295	7.04474	6.85635	7.32278	7.40125
Narf	11	121237253	110092741	+	ENSMUSG00000044676	zinc finger protein 612 [Source:MGI Symbol;Acc:MGI:2443465]	0.000544149	0.00582497	-1.37906	-0.623997	2.70885	2.27247	2.81432	1.22349	1.19921
Adcy3	12	4133103	127172330	+	ENSMUSG00000006731	beta-1,4-N-acetyl-galactosaminyl transferase 1 [Source:MGI Symbol;Acc:MGI:1342057]	0.000545168	0.00583204	-1.14321	-0.626018	3.11161	3.01467	3.24872	1.62402	2.22387
Atad2b	12	4917353	21798744	-	ENSMUSG00000032194	KN motif and ankyrin repeat domains 2 [Source:MGI Symbol;Acc:MGI:2384568]	0.00054576	0.00583455	-0.321805	-0.302266	8.56936	8.42	8.57245	8.16271	8.19103
Ldah	12	8208107	121324917	-	ENSMUSG00000073764	predicted gene 12888 [Source:MGI Symbol;Acc:MGI:3652130]	0.000551013	0.00588685	-5.96374	-0.28416	0.148133	0.298466	-0.587782	-3.57237	-3.81077
Rhob	12	8497661	57892448	-	ENSMUSG00000022365	Der1-like domain family, member 1 [Source:MGI Symbol;Acc:MGI:1915069]	0.000553617	0.0059108	0.369786	0.340723	6.84857	6.90896	6.81066	7.2099	7.19921
Laptm4a	12	8921664	109749460	+	ENSMUSG00000097391	miRNA containing gene [Source:MGI Symbol;Acc:MGI:3781106]	0.000558208	0.00595592	-1.25984	-0.626971	2.60756	2.83096	2.89026	1.53383	1.47051
Gen1	12	11238920	33189737	-	ENSMUSG00000054659	peptidase M20 domain containing 2 [Source:MGI Symbol;Acc:MGI:2685270]	0.000560369	0.00597507	-1.14936	-0.624439	2.8706	3.31129	3.42504	1.74955	2.29543
Gm47808	12	11507226	121771742	+	ENSMUSG00000013419	zinc finger protein 651 [Source:MGI Symbol;Acc:MGI:2670992]	0.000565351	0.00602426	-1.31544	-0.625133	2.68419	2.46839	2.90864	1.28007	1.42869
Mycn	12	12936093	127211585	-	ENSMUSG00000025417	phosphatidylinositol-5-phosphate 4-kinase, type II, gamma [Source:MGI Symbol;Acc:MGI:2152214]	0.000570374	0.00607381	-0.324701	-0.30452	8.36924	8.21136	8.32767	7.96063	7.95133
Pqlc3	12	16988648	96982959	-	ENSMUSG00000018678	Sp2 transcription factor [Source:MGI Symbol;Acc:MGI:1926162]	0.000572262	0.00608994	0.354824	0.32886	6.95935	6.91947	6.97664	7.24319	7.32351
Kcnf1	12	17172100	128298752	-	ENSMUSG00000025383	interleukin 23, alpha subunit p19 [Source:MGI Symbol;Acc:MGI:1932410]	0.000573691	0.00610117	-1.79737	-0.582656	2.18376	1.5355	2.24872	-0.0984421	0.428694
Pdia6	12	17266545	7775202	+	ENSMUSG00000000134	transcription factor E3 [Source:MGI Symbol;Acc:MGI:98511]	0.000574256	0.00610321	0.386709	0.353547	7.96384	7.85798	7.65267	8.22709	8.16101
Gm46339	12	19301653	150497753	+	ENSMUSG00000056602	FRY microtubule binding protein [Source:MGI Symbol;Acc:MGI:2443895]	0.000574715	0.00610411	-0.468857	-0.411776	6.48084	6.11682	6.32938	5.82993	5.81494
Gm49700	12	20615343	127061152	-	ENSMUSG00000043872	zinc finger, MYM domain containing 1 [Source:MGI Symbol;Acc:MGI:1915560]	0.000578796	0.00614345	-0.31657	-0.297771	8.41023	8.38099	8.33915	8.04927	8.02642
1700030C10Rik	12	20804381	5347656	+	ENSMUSG00000069729	AT rich interactive domain 1B (SWI-like) [Source:MGI Symbol;Acc:MGI:1926129]	0.000580412	0.00615659	0.424524	0.381355	6.5004	6.19674	6.44407	6.7483	6.82202
Mboat2	12	24830879	134491018	+	ENSMUSG00000026455	kelch-like 12 [Source:MGI Symbol;Acc:MGI:2385619]	0.000586181	0.00621375	-0.410642	-0.371119	6.68574	6.60485	6.78974	6.17768	6.33982
Kidins220	12	24974925	193172023	+	ENSMUSG00000026638	interferon regulatory factor 6 [Source:MGI Symbol;Acc:MGI:1859211]	0.000590806	0.00625871	-0.812771	-0.572336	3.91367	3.89199	4.10471	3.07148	3.19921
Id2	12	25093799	43448064	+	ENSMUSG00000028458	testis specific protein kinase 1 [Source:MGI Symbol;Acc:MGI:1201675]	0.00059124	0.00625924	0.671854	0.523486	4.49863	4.038	4.24149	5.03084	4.79244
Rnf144a	12	26300964	34783892	-	ENSMUSG00000020143	dedicator of cyto-kinesis 2 [Source:MGI Symbol;Acc:MGI:2149010]	0.000594067	0.00628509	-5.95094	-0.278227	0.526645	-0.701534	-0.0732089	-3.57237	-3.81077
Sox11	12	27334264	80630972	+	ENSMUSG00000021130	polypeptide N- acetylgalactosaminyltransferase 16 [Source:MGI Symbol;Acc:MGI:1917754]	0.000596821	0.00631013	-0.933665	-0.599623	3.69657	3.5355	3.95359	2.53383	2.98509
Pxdn	12	29937608	27133916	-	ENSMUSG00000024208	ubiquinol-cytochrome c reductase complex assembly factor 2 [Source:MGI Symbol;Acc:MGI:1914517]	0.000602683	0.00636618	0.534296	0.452825	5.34584	5.69323	5.83608	6.19985	6.1061
Lamb1	12	31265234	34597400	+	ENSMUSG00000034673	pre B cell leukemia homeobox 2 [Source:MGI Symbol;Acc:MGI:1341793]	0.000602903	0.00636618	-0.489246	-0.424659	5.88149	5.75085	5.68701	5.30414	5.22081
Sypl	12	32953891	54577558	-	ENSMUSG00000022178	ajuba LIM protein [Source:MGI Symbol;Acc:MGI:1341886]	0.000604331	0.00637714	-0.327922	-0.306983	8.0664	8.1309	8.11018	7.77992	7.72494
Etv1	12	38779380	35722356	-	ENSMUSG00000073599	endothelial cell surface expressed chemotaxis and apoptosis regulator [Source:MGI Symbol;Acc:MGI:1915795]	0.00060688	0.0063999	1.40757	0.633481	0.826205	1.77651	1.3053	2.80845	2.69878
Pnpla8	12	44221370	102971893	+	ENSMUSG00000022484	homeobox C10 [Source:MGI Symbol;Acc:MGI:96192]	0.000611149	0.00644075	1.20987	0.63271	2.18376	1.70056	1.73415	3.25205	2.86479
Stxbp6	12	44852484	120181484	+	ENSMUSG00000032517	myelin-associated oligodendrocytic basic protein [Source:MGI Symbol;Acc:MGI:108511]	0.000611739	0.0064428	1.06134	0.622682	2.52664	2.27247	2.12842	3.47445	3.22387
Foxg1	12	49382660	5060385	+	ENSMUSG00000034209	RAS-like, family 10, member A [Source:MGI Symbol;Acc:MGI:1922918]	0.000612563	0.00644733	-1.69533	-0.579881	2.82621	1.77651	2.60486	1.28007	-0.0738066
Scfd1	12	51377510	64382919	-	ENSMUSG00000022377	ArfGAP with SH3 domain, ankyrin repeat and PH domain1 [Source:MGI Symbol;Acc:MGI:1342335]	0.000613622	0.00645431	-0.401614	-0.364243	6.70885	6.58651	6.73672	6.18326	6.31994
Sec23a	12	58958383	7947889	-	ENSMUSG00000031161	histone deacetylase 6 [Source:MGI Symbol;Acc:MGI:1333752]	0.000617103	0.00648674	0.400592	0.363584	7.94579	7.58651	7.63277	8.11976	8.09361
Mia2	12	59095799	4860918	+	ENSMUSG00000083282	cathepsin F [Source:MGI Symbol;Acc:MGI:1861434]	0.000622126	0.00653533	0.616027	0.496787	4.41866	4.69568	4.39277	5.02671	5.18043
Gm48422	12	64147856	91414038	-	ENSMUSG00000067071	hairy and enhancer of split 6 [Source:MGI Symbol;Acc:MGI:1859852]	0.000622897	0.00653922	0.656373	0.515819	4.15712	4.00681	4.12843	4.59086	4.85693
Wdr20rt	12	65225517	32338740	-	ENSMUSG00000038372	GDP-mannose 4, 6-dehydratase [Source:MGI Symbol;Acc:MGI:1891112]	0.000623635	0.00654275	0.582028	0.479176	4.5744	4.43363	4.62723	5.01426	5.18985
Rpl10l	12	66283379	13512269	+	ENSMUSG00000005397	nidogen 1 [Source:MGI Symbol;Acc:MGI:97342]	0.000627639	0.00658053	-0.396382	-0.360224	9.39392	8.9671	9.21011	8.70956	8.84729
Gm48847	12	70478615	159938664	+	ENSMUSG00000028173	wntless WNT ligand secretion mediator [Source:MGI Symbol;Acc:MGI:1915401]	0.000634281	0.00664183	0.500533	0.431699	5.8458	5.41295	5.60486	6.08941	6.12259
Frmd6	12	70825514	142722490	+	ENSMUSG00000050822	solute carrier family 29 (nucleoside transporters), member 4 [Source:MGI Symbol;Acc:MGI:2385330]	0.0006343	0.00664183	-0.645155	-0.509228	4.72707	4.61523	4.84327	3.94595	4.16778
Dact1	12	71309884	125313885	-	ENSMUSG00000030339	lymphotoxin B receptor [Source:MGI Symbol;Acc:MGI:104875]	0.000635396	0.00664904	0.691971	0.530682	3.94515	3.70056	3.86225	4.55117	4.46017
Gpr135	12	72067976	52500679	-	ENSMUSG00000002881	Ngfi-A binding protein 1 [Source:MGI Symbol;Acc:MGI:107564]	0.000638964	0.00668209	-0.710099	-0.5362	4.69657	4.71511	4.39928	3.69857	4.03472
Jkamp	12	72085589	87174747	-	ENSMUSG00000041734	kirre like nephrin family adhesion molecule 1 [Source:MGI Symbol;Acc:MGI:1891396]	0.000643429	0.00672447	0.399514	0.36256	6.9308	6.73547	6.66421	7.11004	7.20232
Tmem30b	12	73543402	17573980	+	ENSMUSG00000009376	met proto-oncogene [Source:MGI Symbol;Acc:MGI:96969]	0.000643898	0.00672507	-2.5552	-0.486961	1.7331	0.813039	1.3053	-2.42037	-0.658769
Hspa2	12	76404176	65562726	-	ENSMUSG00000004843	charged multivesicular body protein 2B [Source:MGI Symbol;Acc:MGI:1916192]	0.000647754	0.00676101	0.42349	0.379949	5.89767	5.95872	6.07043	6.36099	6.39651
Gm10451	12	76444497	127354081	-	ENSMUSG00000046623	gap junction protein, beta 4 [Source:MGI Symbol;Acc:MGI:95722]	0.000654202	0.00681958	0.637019	0.505944	4.65275	4.29201	4.2702	5.11101	4.93742
Gpx2	12	76792333	79582494	+	ENSMUSG00000036461	E74-like factor 1 [Source:MGI Symbol;Acc:MGI:107180]	0.000654022	0.00681958	-0.575136	-0.474124	5.38845	5.1095	5.24149	4.51037	4.77586
Gphn	12	78226379	138172422	-	ENSMUSG00000029730	minichromosome maintenance complex component 7 [Source:MGI Symbol;Acc:MGI:1298398]	0.000656259	0.00683666	-0.288404	-0.273774	10.1177	10.0662	10.0391	9.72493	9.80143
Arg2	12	79130777	111683141	+	ENSMUSG00000033214	SLIT and NTRK-like family, member 5 [Source:MGI Symbol;Acc:MGI:2679448]	0.000657907	0.00684945	-5.99956	-0.25895	-1.58883	0.739038	0.0642946	-3.57237	-3.81077
Rdh11	12	79174337	84958509	+	ENSMUSG00000027074	solute carrier family 43, member 3 [Source:MGI Symbol;Acc:MGI:1931054]	0.000659763	0.00686439	0.518894	0.44264	6.09065	5.59964	6.04573	6.31264	6.52114
Galnt16	12	80518277	137378669	+	ENSMUSG00000029710	Eph receptor B4 [Source:MGI Symbol;Acc:MGI:104757]	0.000662557	0.00688907	0.476687	0.416101	6.92555	6.38289	6.65471	7.08445	7.15821
Psen1	12	83688152	69885615	-	ENSMUSG00000051730	methyltransferase like 5 [Source:MGI Symbol;Acc:MGI:1922672]	0.000667364	0.00693022	-0.492161	-0.425589	6.08123	5.98096	6.3747	5.62948	5.64957
Acot1	12	84009490	45919548	+	ENSMUSG00000031636	PDZ and LIM domain 3 [Source:MGI Symbol;Acc:MGI:1859274]	0.000666946	0.00693022	-5.36971	-0.467208	0.148133	0.950542	1.24872	-3.42037	-3.81077
Npc2	12	84754562	80825974	-	ENSMUSG00000030536	IQ motif containing GTPase activating protein 1 [Source:MGI Symbol;Acc:MGI:1352757]	0.000668197	0.00693446	-0.321863	-0.301715	9.94515	9.70224	9.77979	9.45307	9.4811
Rps6kl1	12	85135249	94035817	-	ENSMUSG00000036099	vezatin, adherens junctions transmembrane protein [Source:MGI Symbol;Acc:MGI:2143698]	0.000672027	0.00696977	0.575588	0.474682	4.63999	4.63577	4.46905	5.18696	5.08606
Tmed10	12	85340614	125517410	+	ENSMUSG00000029482	acetoacetyl-CoA synthetase [Source:MGI Symbol;Acc:MGI:1926144]	0.000675082	0.00699256	0.393391	0.357754	6.85273	6.77304	6.63966	7.18047	7.07425
Vash1	12	86678700	90270804	-	ENSMUSG00000037410	TBC1 domain family, member 2B [Source:MGI Symbol;Acc:MGI:1914266]	0.000674766	0.00699256	0.462485	0.406558	5.70272	5.4424	5.61888	6.00799	6.05031
Pomt2	12	87106861	90212048	+	ENSMUSG00000027939	nucleoporin 210-like [Source:MGI Symbol;Acc:MGI:1924845]	0.000677839	0.00701666	-0.99598	-0.604105	3.74507	3.42185	3.23422	2.36099	2.55068
Sptlc2	12	87305058	140955937	-	ENSMUSG00000110104	predicted gene 45717 [Source:MGI Symbol;Acc:MGI:5804832]	0.000680286	0.00703307	0.332119	0.310068	7.48084	7.53003	7.48215	7.82161	7.79399
Gm8300	12	87514316	140955987	-	ENSMUSG00000060591	interferon induced transmembrane protein 2 [Source:MGI Symbol;Acc:MGI:1933382]	0.000680098	0.00703307	0.307754	0.29004	8.39131	8.44966	8.40131	8.70891	8.69079
Gm4027	12	87618869	54529998	-	ENSMUSG00000054408	signal peptidase complex subunit 3 homolog (S. cerevisiae) [Source:MGI Symbol;Acc:MGI:1923937]	0.000682206	0.00704845	0.375801	0.344451	7.24511	7.31448	7.34717	7.52288	7.77898
Gm21319	12	87772425	47304213	+	ENSMUSG00000039419	contactin associated protein-like 2 [Source:MGI Symbol;Acc:MGI:1914047]	0.000684242	0.00706055	-0.780455	-0.55875	4.42612	4.10582	4.49968	3.28007	3.7675
Gm21936	12	87795512	87483517	+	ENSMUSG00000025616	ubiquitin specific peptidase 16 [Source:MGI Symbol;Acc:MGI:1921362]	0.00068395	0.00706055	0.387904	0.353601	6.58609	6.65978	6.56342	6.88911	7.046
BB287469	12	87816577	108052801	+	ENSMUSG00000070284	GDP-mannose pyrophosphorylase B [Source:MGI Symbol;Acc:MGI:2660880]	0.000687383	0.00708848	0.388968	0.354371	6.37503	6.49252	6.46284	6.77562	6.84704
Gm2016	12	87874072	4048024	+	ENSMUSG00000019368	SEC14-like lipid binding 4 [Source:MGI Symbol;Acc:MGI:2144095]	0.000690484	0.00711596	-1.59327	-0.595116	2.34977	2.10582	1.99718	0.48652	0.589158
Gm2022	12	87895370	106438319	-	ENSMUSG00000023262	aminoacylase 1 [Source:MGI Symbol;Acc:MGI:87913]	0.000691558	0.00712252	-0.389537	-0.354638	6.74358	6.79717	6.87749	6.43761	6.35246
Gm2035	12	87919423	30017658	+	ENSMUSG00000020674	peroxidasin [Source:MGI Symbol;Acc:MGI:1916925]	0.000692648	0.00712925	-1.33136	-0.613569	2.75694	2.324	2.79469	1.16459	1.38562
Gm2075	12	88011848	23839421	-	ENSMUSG00000017978	Ca2+-dependent activator protein for secretion 2 [Source:MGI Symbol;Acc:MGI:2443963]	0.000694904	0.00714796	-3.1197	-0.439524	0.733096	0.739038	1.3053	-1.42037	-3.65877
Gm6803	12	88018337	123521552	+	ENSMUSG00000025239	LIM domains containing 1 [Source:MGI Symbol;Acc:MGI:1352502]	0.000696115	0.00715591	-0.571751	-0.471385	5.23135	5.05335	5.18983	4.67766	4.44452
Gm2056	12	88027004	100959375	+	ENSMUSG00000037286	stromal antigen 1 [Source:MGI Symbol;Acc:MGI:1098658]	0.000698914	0.00718015	-0.356428	-0.32927	7.78186	7.7886	7.84982	7.30755	7.53906
Gm16368	12	88083697	101466995	+	ENSMUSG00000028527	adenylate kinase 4 [Source:MGI Symbol;Acc:MGI:87979]	0.000700761	0.0071946	0.403159	0.364788	8.77567	8.60094	8.37181	9.0329	8.90895
Gm8332	12	88249666	45056383	+	ENSMUSG00000025212	sideroflexin 3 [Source:MGI Symbol;Acc:MGI:2137679]	0.00070346	0.00721777	0.493719	0.426439	5.28564	5.07231	5.17092	5.6322	5.66316
Gm5662	12	88270640	127208468	-	ENSMUSG00000042492	TBC1 domain family, member 10b [Source:MGI Symbol;Acc:MGI:1915699]	0.000706918	0.00724869	0.287748	0.273074	8.96448	8.91659	8.94805	9.18765	9.22826
Gm5039	12	88320122	38294824	-	ENSMUSG00000022809	nuclear receptor subfamily 1, group I, member 2 [Source:MGI Symbol;Acc:MGI:1337040]	0.000708557	0.00726093	-4.25978	-0.427397	0.411168	0.661036	0.99718	-3.57237	-2.65877
Fbln5	12	101746565	44320285	-	ENSMUSG00000032120	C2 calcium-dependent domain containing 2- like [Source:MGI Symbol;Acc:MGI:1919014]	0.000711038	0.00728178	0.654367	0.512445	4.58109	4.2659	4.16711	5.10319	4.84108
Atxn3	12	101918901	152009258	+	ENSMUSG00000027463	solute carrier protein family 52, member 3 [Source:MGI Symbol;Acc:MGI:1916948]	0.000716119	0.00732922	0.65207	0.51128	4.3731	4.11316	4.05607	4.91055	4.71192
Chga	12	102554969	69491795	+	ENSMUSG00000032231	annexin A2 [Source:MGI Symbol;Acc:MGI:88246]	0.000718771	0.00735175	0.509598	0.436138	7.47006	7.31527	6.90407	7.86792	7.58975
Serpina3m	12	104338486	91321075	+	ENSMUSG00000026307	selenocysteine lyase [Source:MGI Symbol;Acc:MGI:1355310]	0.000726838	0.0074296	0.479006	0.416797	5.74208	5.46839	5.84088	6.0973	6.19298
Syne3	12	104929933	119830216	-	ENSMUSG00000094237	cDNA sequence AF067063 [Source:MGI Symbol;Acc:MGI:2687009]	0.000732521	0.007483	-5.8741	-0.270368	0.148133	0.0760731	-0.587782	-3.57237	-3.81077
Snhg10	12	105030617	86838389	+	ENSMUSG00000054027	5'-nucleotidase domain containing 3 [Source:MGI Symbol;Acc:MGI:3513266]	0.000733472	0.00748803	0.418006	0.375249	6.46826	6.21733	6.23604	6.65243	6.75592
Tcl1	12	105216750	154240902	+	ENSMUSG00000038572	BPI fold containing family B, member 5 [Source:MGI Symbol;Acc:MGI:2385160]	0.000742481	0.00757526	0.58072	0.476076	4.6271	4.5355	4.89948	5.31434	5.18985
Tunar	12	105333870	107943749	-	ENSMUSG00000068762	glutathione S-transferase, mu 6 [Source:MGI Symbol;Acc:MGI:1309467]	0.000744164	0.00758768	0.678757	0.522138	3.91367	3.71028	3.89026	4.49849	4.49098
Ak7	12	105705976	24948804	-	ENSMUSG00000037437	a disintegrin and metallopeptidase domain 32 [Source:MGI Symbol;Acc:MGI:2653822]	0.00074656	0.00760626	-0.816886	-0.567007	3.79199	3.87481	3.91775	3.00589	3.04167
Begain	12	109032187	101063719	+	ENSMUSG00000019302	ATPase, H+ transporting, lysosomal V0 subunit A1 [Source:MGI Symbol;Acc:MGI:103286]	0.000746919	0.00760626	0.408129	0.368024	6.17272	6.03608	6.23422	6.55977	6.50865
Dlk1	12	109452823	83738313	+	ENSMUSG00000034777	ventral anterior homeobox 2 [Source:MGI Symbol;Acc:MGI:1346018]	0.000747834	0.00761083	1.30785	0.624859	1.99613	1.398	2.99718	3.28007	3.80066
Meg3	12	109541001	38592162	+	ENSMUSG00000002845	transmembrane protein 39a [Source:MGI Symbol;Acc:MGI:1915096]	0.000750402	0.0076322	0.358625	0.330765	8.31304	7.9994	8.15368	8.52873	8.46082
Rian	12	109603808	115762410	-	ENSMUSG00000059900	transmembrane protein 40 [Source:MGI Symbol;Acc:MGI:2137870]	0.000755331	0.00767755	0.84702	0.577803	2.89229	3.0457	3.09672	3.80845	3.87261
Mirg	12	109729764	4541816	-	ENSMUSG00000022519	sarcalumenin [Source:MGI Symbol;Acc:MGI:2146620]	0.000757514	0.00769495	-0.741384	-0.543788	4.40363	4.45111	4.34633	3.34781	3.87261
Kif26a	12	112146208	143503150	-	ENSMUSG00000010760	pleckstrin homology like domain, family A, member 2 [Source:MGI Symbol;Acc:MGI:1202307]	0.000763961	0.00775078	-0.791604	-0.55892	4.58776	3.99096	4.29136	3.34781	3.61736
Jag2	12	112907819	4037985	-	ENSMUSG00000060803	glutathione S-transferase, pi 1 [Source:MGI Symbol;Acc:MGI:95865]	0.000763769	0.00775078	0.308092	0.290004	8.14079	8.07889	8.06276	8.3573	8.40193
Mta1	12	113098278	28780233	+	ENSMUSG00000004864	mitogen-activated protein kinase 13 [Source:MGI Symbol;Acc:MGI:1346864]	0.00076603	0.00776694	-2.39921	-0.484878	2.18376	1.07607	0.774788	-0.835408	-1.07381
Crip2	12	113140236	105896819	-	ENSMUSG00000022114	sprouty RTK signaling antagonist 2 [Source:MGI Symbol;Acc:MGI:1345138]	0.000774229	0.0078452	-0.424935	-0.379623	7.54816	7.89785	7.59568	7.20077	7.28594
Tmem121	12	113185930	64832901	+	ENSMUSG00000029178	Kruppel-like factor 3 (basic) [Source:MGI Symbol;Acc:MGI:1342773]	0.000776617	0.00786451	-0.367761	-0.337588	7.67639	7.49954	7.78974	7.25647	7.28008
Rapgef5	12	117516479	59318682	+	ENSMUSG00000056476	mediator complex subunit 12-like [Source:MGI Symbol;Acc:MGI:2139916]	0.000786906	0.00796376	-0.616059	-0.491802	5.59769	5.00681	5.43775	4.75954	4.68996
Cdca7l	12	117804289	85286535	+	ENSMUSG00000006369	fibulin 1 [Source:MGI Symbol;Acc:MGI:95487]	0.000789173	0.00798175	0.371188	0.340235	7.57356	7.27656	7.52819	7.8382	7.78469
Sp8	12	118846329	59012017	-	ENSMUSG00000020986	SEC23 homolog A, COPII coat complex component [Source:MGI Symbol;Acc:MGI:1349635]	0.000791935	0.00800472	0.314983	0.295599	8.34879	8.21605	8.28082	8.50852	8.63786
Abcb5	12	118867824	35939151	-	ENSMUSG00000049502	deltex 3-like, E3 ubiquitin ligase [Source:MGI Symbol;Acc:MGI:2656973]	0.000792794	0.00800844	-0.689181	-0.523536	4.79775	4.50792	4.44407	3.7395	3.99944
Asb13	13	3634032	94199802	+	ENSMUSG00000090268	speckle-type BTB/POZ protein family member 3 [Source:MGI Symbol;Acc:MGI:3644284]	0.000799016	0.00806631	-5.84994	-0.265713	-0.588832	-0.0494577	0.189825	-3.57237	-3.81077
Net1	13	3882018	65063452	-	ENSMUSG00000067299	crystallin, gamma D [Source:MGI Symbol;Acc:MGI:88524]	0.000801562	0.008087	0.605847	0.487702	4.32605	4.31129	4.20478	4.92393	4.80476
Akr1c14	13	4049011	134644145	-	ENSMUSG00000034723	thioredoxin-related transmembrane protein 4 [Source:MGI Symbol;Acc:MGI:106558]	0.000805249	0.00811918	0.644712	0.505989	4.15712	4.12774	3.93578	4.63491	4.75908
Klf6	13	5861482	74617945	-	ENSMUSG00000113204	predicted gene, 46430 [Source:MGI Symbol;Acc:MGI:5826067]	0.00080821	0.008144	-0.442704	-0.391611	5.97849	5.9299	6.04365	5.55977	5.47822
Pitrm1	13	6548149	101260873	+	ENSMUSG00000042903	forkhead box O4 [Source:MGI Symbol;Acc:MGI:1891915]	0.000809372	0.00815067	0.399414	0.361215	7.10349	6.80059	6.81675	7.28613	7.29106
Pfkp	13	6579768	103169769	+	ENSMUSG00000007379	DENN/MADD domain containing 2C [Source:MGI Symbol;Acc:MGI:3036254]	0.000811529	0.00816736	-0.333835	-0.31079	7.63195	7.53755	7.54003	7.20625	7.22081
Dip2c	13	9276528	107931817	-	ENSMUSG00000004035	glutathione S-transferase, mu 7 [Source:MGI Symbol;Acc:MGI:1915562]	0.000814698	0.00819419	1.37256	0.618564	0.826205	1.73904	1.35975	2.68815	2.75062
Zmynd11	13	9684833	136975497	-	ENSMUSG00000089996	thymosin beta 15b2 [Source:MGI Symbol;Acc:MGI:3843061]	0.000816358	0.00820583	-1.3396	-0.600874	2.21852	3.06097	3.04781	1.70891	1.19921
Chrm3	13	9875486	55083563	+	ENSMUSG00000060206	zinc finger protein 462 [Source:MGI Symbol;Acc:MGI:107690]	0.000820058	0.00823795	0.373069	0.341488	7.10814	7.02833	6.87749	7.35029	7.36568
Lgals8	13	12439415	119248975	+	ENSMUSG00000028641	prolyl 3-hydroxylase 1 [Source:MGI Symbol;Acc:MGI:1888921]	0.000834529	0.00837815	0.333233	0.310266	7.78548	7.60615	7.73157	7.95955	8.07636
Nid1	13	13437551	9063861	+	ENSMUSG00000072249	ferritin, heavy polypeptide-like 17, member F [Source:MGI Symbol;Acc:MGI:3642941]	0.000835721	0.00838497	-1.44723	-0.594728	2.68419	2.246	2.21957	1.10319	0.733548
Lyst	13	13590397	174346744	+	ENSMUSG00000027523	GNAS (guanine nucleotide binding protein, alpha stimulating) complex locus [Source:MGI Symbol;Acc:MGI:95777]	0.000847291	0.00849582	0.331475	0.308799	8.62508	8.37031	8.5046	8.84319	8.7782
B3galnt2	13	13954469	51206532	-	ENSMUSG00000036109	muscleblind like splicing factor 3 [Source:MGI Symbol;Acc:MGI:2444912]	0.00085397	0.00855753	-1.70275	-0.558824	3.05502	2.01467	1.69233	0.901558	0.341231
Gm48754	13	17932386	34187764	-	ENSMUSG00000096727	proteasome (prosome, macropain) subunit, beta type 9 (large multifunctional peptidase 2) [Source:MGI Symbol;Acc:MGI:1346526]	0.000856589	0.00857851	-1.4739	-0.592601	2.07413	2.29847	2.58214	0.667093	0.985087
Gm48829	13	18640257	35874063	+	ENSMUSG00000059288	chromodomain protein, Y chromosome-like [Source:MGI Symbol;Acc:MGI:1339956]	0.000858358	0.00859095	0.388277	0.352697	6.41492	6.46696	6.43775	6.71149	6.89486
H3c3	13	23744973	101958246	-	ENSMUSG00000021189	ataxin 3 [Source:MGI Symbol;Acc:MGI:1099442]	0.000860954	0.00861166	-0.344641	-0.319169	7.63195	7.4805	7.55833	7.12266	7.25412
Carmil1	13	24012344	97115331	-	ENSMUSG00000001444	T-box 21 [Source:MGI Symbol;Acc:MGI:1888984]	0.000863978	0.0086366	-0.959901	-0.589299	3.97595	3.38593	3.49968	2.80845	2.49098
Aldh5a1	13	24907579	139010532	+	ENSMUSG00000052854	Nik related kinase [Source:MGI Symbol;Acc:MGI:1351326]	0.000871192	0.00870339	-1.48355	-0.582663	3.39606	2.51348	2.03113	1.38698	1.09612
Mrs2	13	24987483	25604110	+	ENSMUSG00000036611	endonuclease/exonuclease/phosphatase family domain containing 1 [Source:MGI Symbol;Acc:MGI:1914734]	0.000877173	0.00875777	-0.831587	-0.565963	3.82621	3.95054	4.14402	2.86503	3.34123
Dcdc2a	13	25056004	72321656	+	ENSMUSG00000055148	Kruppel-like factor 2 (lung) [Source:MGI Symbol;Acc:MGI:1342772]	0.000879766	0.00877829	0.317509	0.297347	9.27122	9.03003	9.14523	9.47179	9.41921
Sox4	13	28948919	40854005	-	ENSMUSG00000028413	UDP-Gal:betaGlcNAc beta 1,4- galactosyltransferase, polypeptide 1 [Source:MGI Symbol;Acc:MGI:95705]	0.000884586	0.00881022	0.369766	0.338614	6.79487	6.75555	6.64652	7.03496	7.12505
Mboat1	13	30136489	146539395	+	ENSMUSG00000056300	zinc finger protein 981 [Source:MGI Symbol;Acc:MGI:3700965]	0.000884355	0.00881022	-0.504407	-0.430262	7.94968	8.5314	8.56305	7.7903	7.90586
Dusp22	13	30659999	116175360	-	ENSMUSG00000032440	transforming growth factor, beta receptor II [Source:MGI Symbol;Acc:MGI:98729]	0.000884288	0.00881022	0.709895	0.530956	4.12999	3.63066	4.15945	4.54541	4.79244
Hus1b	13	30946573	117958840	+	ENSMUSG00000029361	nitric oxide synthase 1, neuronal [Source:MGI Symbol;Acc:MGI:97360]	0.000887394	0.0088328	-0.450264	-0.39595	6.44275	6.15289	6.1804	5.81803	5.76119
Gmds	13	31819579	88648052	+	ENSMUSG00000028059	rho/rac guanine nucleotide exchange factor (GEF) 2 [Source:MGI Symbol;Acc:MGI:103264]	0.000895647	0.00890407	-0.497159	-0.425835	5.74208	5.46839	5.69762	5.06345	5.17095
Serpinb6b	13	32965209	56296551	-	ENSMUSG00000021508	chemokine (C-X-C motif) ligand 14 [Source:MGI Symbol;Acc:MGI:1888514]	0.000895237	0.00890407	-0.594547	-0.479532	5.05502	4.88772	5.27729	4.37405	4.5458
Tubb2a	13	34074274	84069261	-	ENSMUSG00000018648	dual specificity phosphatase 14 [Source:MGI Symbol;Acc:MGI:1927168]	0.000899584	0.00893777	-0.503807	-0.429755	6.04295	6.27901	5.95801	5.69077	5.45237
Psmg4	13	34162964	140837966	+	ENSMUSG00000025481	urate (5-hydroxyiso-) hydrolase [Source:MGI Symbol;Acc:MGI:1916142]	0.000900263	0.00893907	0.742195	0.542144	3.62062	3.4798	3.96241	4.28699	4.5409
Eci2	13	34977748	51916071	-	ENSMUSG00000018417	myosin IB [Source:MGI Symbol;Acc:MGI:107752]	0.000901178	0.00894088	-0.35153	-0.324383	8.15432	7.9273	8.1181	7.60338	7.78002
Cdyl	13	35659833	17953875	-	ENSMUSG00000016984	Ewing tumor-associated antigen 1 [Source:MGI Symbol;Acc:MGI:1915395]	0.000901541	0.00894088	-0.423254	-0.377429	7.06222	7.38061	7.32767	6.71918	6.91298
Ssr1	13	37966605	92902906	-	ENSMUSG00000034212	ankyrin repeat and MYND domain containing 1 [Source:MGI Symbol;Acc:MGI:3045261]	0.000907462	0.00898867	1.07717	0.607642	2.18376	1.91738	2.48751	3.39981	3.12259
Bmp6	13	38345107	130061553	-	ENSMUSG00000001052	Sec24 related gene family, member B (S. cerevisiae) [Source:MGI Symbol;Acc:MGI:2139764]	0.000906939	0.00898867	0.371093	0.339495	6.54901	6.43802	6.44564	6.82518	6.82706
Txndc5	13	38500079	171064935	-	ENSMUSG00000059498	Fc receptor, IgG, low affinity III [Source:MGI Symbol;Acc:MGI:95500]	0.000924218	0.00914908	1.09383	0.607947	2.8706	2.19155	1.89027	3.43761	3.43926
Gfod1	13	43195245	82291416	-	ENSMUSG00000055980	insulin receptor substrate 1 [Source:MGI Symbol;Acc:MGI:99454]	0.000927921	0.00918017	-1.83091	-0.549896	1.63356	1.66104	1.99718	0.0390614	-0.199338
Gmpr	13	45507444	8662467	+	ENSMUSG00000022711	phosphomannomutase 2 [Source:MGI Symbol;Acc:MGI:1859214]	0.000929779	0.00919298	0.519028	0.439017	5.67483	6.17235	5.86225	6.497	6.33558
Id4	13	48261228	15984989	-	ENSMUSG00000041491	centrosomal protein 78 [Source:MGI Symbol;Acc:MGI:1924386]	0.0009409	0.0092973	-0.513923	-0.435343	5.7361	5.85086	6.14014	5.28007	5.47822
Wnk2	13	49036303	33369934	+	ENSMUSG00000063506	Rho GTPase activating protein 22 [Source:MGI Symbol;Acc:MGI:2443418]	0.000942463	0.00930711	-1.21839	-0.600366	2.58109	2.93405	2.75461	1.62402	1.42869
Ninj1	13	49187485	120530186	+	ENSMUSG00000000085	sex comb on midleg homolog 1 [Source:MGI Symbol;Acc:MGI:1352762]	0.000944038	0.00931702	0.395315	0.357346	6.46283	6.65224	6.46129	6.89365	6.91203
Fgd3	13	49261554	56757530	-	ENSMUSG00000039481	neurturin [Source:MGI Symbol;Acc:MGI:108417]	0.000945032	0.00932119	-1.05241	-0.595772	2.91367	3.50234	3.31911	2.19434	2.19921
Ror2	13	53109312	70177681	-	ENSMUSG00000022090	PDZ and LIM domain 2 [Source:MGI Symbol;Acc:MGI:2384850]	0.000947418	0.00933908	1.44956	0.605603	0.826205	0.813039	1.35975	2.38698	2.51116
Cltb	13	54592401	21028817	+	ENSMUSG00000037405	intercellular adhesion molecule 1 [Source:MGI Symbol;Acc:MGI:96392]	0.000966297	0.00951943	0.390001	0.353319	7.15824	7.20536	6.95248	7.3894	7.561
Sncb	13	54758860	54926387	-	ENSMUSG00000052331	ankyrin repeat domain 44 [Source:MGI Symbol;Acc:MGI:3045243]	0.000972105	0.00957087	-1.62706	-0.565412	2.49863	1.5355	2.55906	0.28007	0.864793
Lman2	13	55343833	6677475	+	ENSMUSG00000041046	receptor (calcitonin) activity modifying protein 3 [Source:MGI Symbol;Acc:MGI:1860292]	0.00097481	0.0095917	-1.2421	-0.596546	2.60756	3.40997	2.75461	1.53383	1.86479
Dbn1	13	55473429	93449077	+	ENSMUSG00000052415	trichohyalin [Source:MGI Symbol;Acc:MGI:2177944]	0.000989103	0.00972648	-5.27868	-0.421366	1.34977	0.739038	-0.225212	-3.57237	-3.65877
Tmed9	13	55573732	67402749	+	ENSMUSG00000001473	tubulin, beta 6 class V [Source:MGI Symbol;Acc:MGI:1915201]	0.000992908	0.00975801	0.33389	0.310152	7.58276	7.40624	7.57209	7.8633	7.80118
Txndc15	13	55714650	186967603	-	ENSMUSG00000104312	predicted gene, 37912 [Source:MGI Symbol;Acc:MGI:5611140]	0.000993603	0.00975897	-1.68989	-0.562292	1.7804	2.07607	1.99718	-0.0984421	0.511156
Pitx1	13	55825051	24774303	-	ENSMUSG00000031965	T-box 20 [Source:MGI Symbol;Acc:MGI:1888496]	0.00099514	0.00976818	-1.62626	-0.56565	2.11161	2.49111	2.06429	-0.250445	1.09612
Cxcl14	13	56288643	103738001	-	ENSMUSG00000027848	olfactomedin-like 3 [Source:MGI Symbol;Acc:MGI:1914877]	0.000996257	0.00977326	1.07804	0.603543	2.14813	2.19155	1.92679	3.25205	3.04167
Idnk	13	58157649	96708562	-	ENSMUSG00000028100	nudix (nucleoside diphosphate linked moiety X)-type motif 17 [Source:MGI Symbol;Acc:MGI:1925623]	0.000998523	0.0097896	-1.12295	-0.594263	3.34977	2.84866	3.97119	2.30755	2.31851
Golm1	13	59634626	86692091	+	ENSMUSG00000021256	vasohibin 1 [Source:MGI Symbol;Acc:MGI:2442543]	0.00100032	0.00980134	-1.01815	-0.591195	3.12999	3.45689	3.21957	2.03906	2.40732
Dapk1	13	60601947	74808810	-	ENSMUSG00000021585	calpastatin [Source:MGI Symbol;Acc:MGI:1098236]	0.00101114	0.00990139	0.3639	0.333496	7.01726	6.96988	6.84923	7.33619	7.23908
Gm40977	13	62097748	10453180	+	ENSMUSG00000024743	synaptotagmin VII [Source:MGI Symbol;Acc:MGI:1859545]	0.00101357	0.00991927	0.732434	0.535926	3.7804	3.52453	4.02272	4.30755	4.66316
Zfp808	13	62129886	15922402	-	ENSMUSG00000041571	selenoprotein W [Source:MGI Symbol;Acc:MGI:1100878]	0.00101577	0.00993483	-0.336776	-0.312293	8.25037	8.29887	8.22095	7.98796	7.8022
Gm3604	13	62368328	99267489	+	ENSMUSG00000019960	dual specificity phosphatase 6 [Source:MGI Symbol;Acc:MGI:1914853]	0.00101715	0.00994236	-0.916722	-0.577135	3.64638	4.37375	3.76473	2.91948	3.13565
Nlrp4f	13	65177111	3300442	+	ENSMUSG00000068566	myeloid-associated differentiation marker [Source:MGI Symbol;Acc:MGI:1355332]	0.00101996	0.00996389	0.418886	0.373721	8.17935	7.78803	7.76788	8.39261	8.24097
Gm10324	13	66113480	7042979	+	ENSMUSG00000042505	succinate dehydrogenase complex assembly factor 3 [Source:MGI Symbol;Acc:MGI:1913288]	0.00102198	0.0099776	-1.03825	-0.590804	2.93473	3.49111	3.74441	2.33452	2.40732
2410141K09Rik	13	66418114	56377799	+	ENSMUSG00000054850	small integral membrane protein 10 like 2A [Source:MGI Symbol;Acc:MGI:2443645]	0.00102458	0.00999698	0.686567	0.518949	4.00611	3.94232	4.09672	4.40618	4.90728
Zfp595	13	67312998	31222684	-	ENSMUSG00000086727	RIKEN cDNA 4931428L18 gene [Source:MGI Symbol;Acc:MGI:1918238]	0.00102769	0.0100214	-5.20599	-0.438516	0.826205	0.883428	0.305303	-3.42037	-3.81077
Zfp953	13	67339306	99026143	+	ENSMUSG00000019943	ATPase, Ca++ transporting, plasma membrane 1 [Source:MGI Symbol;Acc:MGI:104653]	0.00102858	0.010024	0.334852	0.310787	7.8451	7.61459	7.71469	7.99696	8.07932
Lpcat1	13	73467197	85847040	+	ENSMUSG00000035274	trophoblast glycoprotein [Source:MGI Symbol;Acc:MGI:1341264]	0.00103076	0.0100393	-0.806608	-0.554627	4.36536	3.96684	4.00574	3.02257	3.51116
Nkd2	13	73818534	42535381	+	ENSMUSG00000019804	sorting nexin 3 [Source:MGI Symbol;Acc:MGI:1860188]	0.00103612	0.0100854	0.295385	0.278573	8.68185	8.66229	8.58536	8.9139	8.91937
Zfp72	13	74369326	28078662	+	ENSMUSG00000045294	insulin induced gene 1 [Source:MGI Symbol;Acc:MGI:1916289]	0.00104494	0.0101652	0.359137	0.329705	8.10929	7.85305	8.17377	8.31983	8.45074
Gm46430	13	74579358	32487879	-	ENSMUSG00000035699	solute carrier family 51, alpha subunit [Source:MGI Symbol;Acc:MGI:2146634]	0.00104925	0.0102011	0.651909	0.504105	4.10233	3.96684	3.80454	4.602	4.57964
Cast	13	74692368	79632820	+	ENSMUSG00000027811	RIKEN cDNA 4930579G24 gene [Source:MGI Symbol;Acc:MGI:1923189]	0.00105543	0.0102551	-0.460008	-0.400905	5.78331	5.73904	5.69498	5.30755	5.20542
Pcsk1	13	75089826	122859374	+	ENSMUSG00000053965	phosphodiesterase 5A, cGMP-specific [Source:MGI Symbol;Acc:MGI:2651499]	0.00105669	0.0102612	-1.9817	-0.518764	2.18376	1.13497	1.60486	-0.613015	-0.0738066
Ell2	13	75706757	4164860	-	ENSMUSG00000063838	CDC42 effector protein (Rho GTPase binding) 5 [Source:MGI Symbol;Acc:MGI:1929745]	0.0010597	0.0102843	0.458025	0.399886	5.39606	5.41889	5.63	5.92393	5.91866
Glrx	13	75839868	56990391	-	ENSMUSG00000045589	ferric-chelate reductase 1 like [Source:MGI Symbol;Acc:MGI:2442704]	0.00106278	0.0103019	0.867468	0.571797	3.07413	3.14932	2.67095	3.75954	3.88813
Polr3g	13	81673843	46741099	+	ENSMUSG00000003559	arsenic (+3 oxidation state) methyltransferase [Source:MGI Symbol;Acc:MGI:1929882]	0.00106268	0.0103019	-1.12313	-0.591843	3.63356	3.07607	3.71339	1.66709	2.80066
Cox7c	13	86044816	3193463	-	ENSMUSG00000023764	Sfi1 homolog, spindle assembly associated (yeast) [Source:MGI Symbol;Acc:MGI:1926137]	0.00106961	0.010362	-1.1166	-0.592336	3.20124	2.66104	3.41222	2.00589	1.95594
Iqgap2	13	95627174	9765330	-	ENSMUSG00000021156	zinc finger, MYND domain containing 11 [Source:MGI Symbol;Acc:MGI:1913755]	0.0010803	0.0104554	0.406279	0.364435	5.97849	6.09474	6.15561	6.40459	6.51865
Sv2c	13	95954594	5070682	+	ENSMUSG00000056481	CD248 antigen, endosialin [Source:MGI Symbol;Acc:MGI:1917695]	0.00108053	0.0104554	1.59656	0.586062	0.63356	0.661036	0.412218	2.22349	2.06915
Hmgcr	13	96648967	128298170	-	ENSMUSG00000030780	cDNA sequence BC017158 [Source:MGI Symbol;Acc:MGI:2384572]	0.00108181	0.0104565	0.560985	0.460319	5.00113	4.5944	4.9132	5.4805	5.27492
Gm6169	13	97098208	75767104	-	ENSMUSG00000032932	heat shock protein 70 family, member 13 [Source:MGI Symbol;Acc:MGI:1309463]	0.00108193	0.0104565	0.434515	0.384069	5.68729	5.69323	5.59355	5.99537	6.14213
Hexb	13	97176331	38456454	-	ENSMUSG00000016534	lysosomal-associated membrane protein 2 [Source:MGI Symbol;Acc:MGI:96748]	0.00108684	0.0104978	0.4099	0.366967	8.35612	7.86506	8.2653	8.55941	8.56433
Foxd1	13	98354242	100444765	+	ENSMUSG00000035305	receptor tyrosine kinase-like orphan receptor 1 [Source:MGI Symbol;Acc:MGI:1347520]	0.00109294	0.0105504	1.81981	0.563817	-0.173795	0.19155	0.189825	1.66709	2.06915
Ocln	13	100496507	136274898	+	ENSMUSG00000001604	transcription elongation factor A (SII), 3 [Source:MGI Symbol;Acc:MGI:1196908]	0.00109376	0.0105521	0.534896	0.446103	5.3419	5.67599	5.28082	6.07948	5.82907
Marveld2	13	100595957	19604486	-	ENSMUSG00000061028	CLK4-associating serine/arginine rich protein [Source:MGI Symbol;Acc:MGI:1855695]	0.00109518	0.0105596	0.369398	0.337276	6.52143	6.44821	6.61329	6.90718	6.84307
Ccdc125	13	100669717	25020379	-	ENSMUSG00000021339	MRS2 magnesium transporter [Source:MGI Symbol;Acc:MGI:2685748]	0.00109699	0.0105707	-0.398283	-0.358444	6.44091	6.42922	6.61189	6.08346	6.06745
Srek1ip1	13	104792484	78060434	+	ENSMUSG00000061981	flotillin 2 [Source:MGI Symbol;Acc:MGI:103309]	0.00110118	0.0105994	-0.465447	-0.404009	6.15712	5.90474	6.29311	5.60754	5.66541
Ipo11	13	106794439	3717881	+	ENSMUSG00000035372	RIKEN cDNA 1810055G02 gene [Source:MGI Symbol;Acc:MGI:1919306]	0.00110126	0.0105994	0.443994	0.390275	5.7119	5.48263	5.65743	6.09138	5.98689
Il6st	13	112464070	121148319	+	ENSMUSG00000039329	testis expressed gene 19.1 [Source:MGI Symbol;Acc:MGI:1920929]	0.00110309	0.0106048	-0.335256	-0.310773	8.18979	8.24558	8.06378	7.76512	7.85594
Ddx4	13	112598333	74453854	+	ENSMUSG00000004221	inhibitor of kappaB kinase gamma [Source:MGI Symbol;Acc:MGI:1338074]	0.00110313	0.0106048	0.416807	0.371705	6.48084	6.12047	6.32596	6.68161	6.73355
Plpp1	13	112800792	24937661	-	ENSMUSG00000035936	aldhehyde dehydrogenase family 5, subfamily A1 [Source:MGI Symbol;Acc:MGI:2441982]	0.00110541	0.0106206	-0.58845	-0.472992	5.93211	5.35839	6.02272	5.17209	5.1961
BC067074	13	113293159	28935162	+	ENSMUSG00000001424	staphylococcal nuclease and tudor domain containing 1 [Source:MGI Symbol;Acc:MGI:1929266]	0.00111302	0.0106873	0.315753	0.295151	9.1887	8.92339	9.07908	9.33473	9.38409
Fst	13	114452290	128411492	-	ENSMUSG00000025374	nucleic acid binding protein 2 [Source:MGI Symbol;Acc:MGI:1917167]	0.0011197	0.0107452	0.510055	0.431534	5.02096	5.11682	5.01425	5.65645	5.41537
4833420G17Rik	13	119462768	70211989	-	ENSMUSG00000022091	sorbin and SH3 domain containing 3 [Source:MGI Symbol;Acc:MGI:700013]	0.00112329	0.0107733	0.917873	0.579317	3.11161	2.44531	2.77479	3.62402	3.75062
Tmem267	13	119488039	76967509	+	ENSMUSG00000029247	phosphoribosylaminoimidazole carboxylase, phosphoribosylaminoribosylaminoimidazole, succinocarboxamide synthetase [Source:MGI Symbol;Acc:MGI:1914304]	0.00112501	0.0107834	-0.277853	-0.26355	10.4422	10.4545	10.4379	10.0789	10.2077
Hmgcs1	13	119690379	119504794	-	ENSMUSG00000004451	v-ral simian leukemia viral oncogene B [Source:MGI Symbol;Acc:MGI:1927244]	0.00113476	0.0108674	0.325956	0.303318	7.4592	7.34754	7.52596	7.7395	7.7575
AF067063	13	119827961	79109391	-	ENSMUSG00000024548	SET binding protein 1 [Source:MGI Symbol;Acc:MGI:1933199]	0.00113511	0.0108674	-2.27649	-0.483423	1.34977	0.883428	1.64926	-1.42037	-0.658769
D13Ertd608e	13	119836006	49386861	+	ENSMUSG00000020950	forkhead box G1 [Source:MGI Symbol;Acc:MGI:1347464]	0.00113796	0.0108884	-1.36667	-0.584192	2.44091	2.21903	2.58214	0.827557	1.19921
Tcstv1	13	119893388	71864273	+	ENSMUSG00000024059	CAP-GLY domain containing linker protein family, member 4 [Source:MGI Symbol;Acc:MGI:1919100]	0.0011392	0.0108939	-0.935683	-0.575339	3.96576	3.49111	4.36641	2.72938	3.26009
Gm21761	13	119912095	34240333	+	ENSMUSG00000024776	STAM binding protein like 1 [Source:MGI Symbol;Acc:MGI:1923880]	0.00114403	0.0109336	0.821943	0.558929	3.20124	2.99891	3.21957	3.71918	4.12913
B020031M17Rik	13	119949357	113145506	+	ENSMUSG00000006356	cysteine rich protein 2 [Source:MGI Symbol;Acc:MGI:1915587]	0.00114548	0.0109411	0.513982	0.433662	5.87877	6.24933	5.7264	6.40777	6.5174
Gm20767	13	120140246	7275225	+	ENSMUSG00000024968	REST corepressor 2 [Source:MGI Symbol;Acc:MGI:1859854]	0.00114651	0.0109445	0.301638	0.283486	8.83148	8.92522	8.86313	9.08693	9.21736
Gm21818	13	120172433	26090337	-	ENSMUSG00000036775	2-4-dienoyl-Coenzyme A reductase 2, peroxisomal [Source:MGI Symbol;Acc:MGI:1347059]	0.00115222	0.0109925	-0.405834	-0.363509	6.42612	6.31129	6.53264	6.03701	5.95594
Gm21731	13	120239111	32624587	+	ENSMUSG00000020272	serine/threonine kinase 10 [Source:MGI Symbol;Acc:MGI:1099439]	0.00116078	0.0110678	-0.74681	-0.534696	4.12999	3.95054	3.97119	3.22349	3.27197
AF067061	13	120263114	3782142	+	ENSMUSG00000026655	family with sequence similarity 107, member B [Source:MGI Symbol;Acc:MGI:1913790]	0.00116711	0.0111216	0.389091	0.351556	6.38271	6.45545	6.29311	6.67898	6.80985
BC147527	13	120300392	65269989	-	ENSMUSG00000020542	myocardin [Source:MGI Symbol;Acc:MGI:2137495]	0.00118017	0.0112395	-5.78567	-0.237454	-0.00386998	-1.50889	0.412218	-3.57237	-3.81077
Tcstv3	13	120316878	88000230	-	ENSMUSG00000004892	brevican [Source:MGI Symbol;Acc:MGI:1096385]	0.00118193	0.0112408	-1.77583	-0.538201	1.91367	1.95054	1.89027	-0.835408	0.663159
Gm45521	14	7957288	43046220	-	ENSMUSG00000036002	family with sequence similarity 214, member B [Source:MGI Symbol;Acc:MGI:2441854]	0.00118237	0.0112408	0.605714	0.481199	4.52664	4.14216	4.29136	4.97195	4.84108
Abhd6	14	8002902	105222793	-	ENSMUSG00000041359	T cell lymphoma breakpoint 1 [Source:MGI Symbol;Acc:MGI:1097166]	0.00118204	0.0112408	0.37147	0.338449	7.41211	7.24767	7.60486	7.76945	7.78314
Ptprg	14	11553532	156018279	+	ENSMUSG00000005881	ERGIC and golgi 3 [Source:MGI Symbol;Acc:MGI:1913616]	0.00118348	0.0112447	0.338351	0.312999	7.0658	7.05526	7.20663	7.41014	7.44255
Top2b	14	16365179	184999570	-	ENSMUSG00000026620	MAP/microtubule affinity regulating kinase 1 [Source:MGI Symbol;Acc:MGI:2664902]	0.00118434	0.0112464	0.599703	0.478359	4.20991	4.06854	4.21219	4.76945	4.71192
Ube2e1	14	18282722	106617241	-	ENSMUSG00000054362	lymphocyte expansion molecule [Source:MGI Symbol;Acc:MGI:2681853]	0.00119298	0.0113218	1.19095	0.599921	1.41117	1.91738	1.73415	2.95467	2.80066
Anxa7	14	20455260	37150746	+	ENSMUSG00000016409	NFKB activating protein [Source:MGI Symbol;Acc:MGI:1914300]	0.00119827	0.0113654	0.386241	0.349296	6.54388	6.30489	6.36475	6.78786	6.75168
Arf4	14	26638074	8145880	-	ENSMUSG00000031167	RNA binding motif (RNP1, RRM) protein 3 [Source:MGI Symbol;Acc:MGI:1099460]	0.00120047	0.0113797	0.478536	0.411839	8.55029	9.18373	9.09622	9.44536	9.40917
Il17rd	14	27038941	18109061	-	ENSMUSG00000010796	ankyrin repeat, SAM and basic leucine zipper domain containing 1 [Source:MGI Symbol;Acc:MGI:1921318]	0.00120732	0.0114379	-3.32823	-0.395954	0.411168	0.813039	0.99718	-3.57237	-1.65877
Selenok	14	29968308	137333597	-	ENSMUSG00000037344	solute carrier family 12 (potassium/chloride transporters), member 9 [Source:MGI Symbol;Acc:MGI:1933532]	0.00121667	0.0115132	0.596024	0.476128	4.70885	4.30489	4.33957	5.06747	4.99587
Nt5dc2	14	31131053	25724887	+	ENSMUSG00000031570	phospholipid phosphatase 5 [Source:MGI Symbol;Acc:MGI:1919160]	0.00121626	0.0115132	0.776052	0.544553	3.58109	3.13497	3.23422	4.02257	4.12913
Arhgap22	14	33214026	64400987	+	ENSMUSG00000045991	one cut domain, family member 2 [Source:MGI Symbol;Acc:MGI:1891408]	0.00122163	0.0115534	1.53863	0.58167	1.63356	0.0760731	0.926791	2.602	2.40732
Anxa8	14	34085981	23893861	+	ENSMUSG00000024277	microtubule-associated protein, RP/EB family, member 2 [Source:MGI Symbol;Acc:MGI:106271]	0.00122924	0.0116187	0.398393	0.357962	6.59273	6.79375	6.52074	7.02981	7.00657
Fam25c	14	34351881	152765037	+	ENSMUSG00000009876	cytochrome c oxidase subunit 4I2 [Source:MGI Symbol;Acc:MGI:2135755]	0.00123222	0.0116401	-5.77861	-0.234523	-0.173795	-1.50889	0.511754	-3.57237	-3.81077
Mmrn2	14	34375465	103036852	+	ENSMUSG00000075394	homeobox C4 [Source:MGI Symbol;Acc:MGI:96195]	0.00123815	0.0116893	-0.958424	-0.574484	3.94515	3.42185	3.42504	2.88341	2.34123
Cdhr1	14	37077857	89092835	-	ENSMUSG00000079162	tripartite motif-containing 43B [Source:MGI Symbol;Acc:MGI:3648996]	0.0012471	0.011767	-3.2451	-0.398558	1.21852	0.398001	0.511754	-1.83541	-3.65877
Cnih1	14	46775567	152462826	+	ENSMUSG00000039068	zinc finger, ZZ domain containing 3 [Source:MGI Symbol;Acc:MGI:1920453]	0.00124929	0.0117697	-0.338985	-0.313201	7.72933	7.75144	7.58928	7.29987	7.36082
Atg14	14	47540893	108190384	-	ENSMUSG00000032589	bassoon [Source:MGI Symbol;Acc:MGI:1277955]	0.00124955	0.0117697	0.971563	0.583567	2.52664	2.324	3.17472	3.66709	3.67215
Ktn1	14	47648448	102549736	+	ENSMUSG00000044921	Ras association (RalGDS/AF-6) domain family (N-terminal) member 9 [Source:MGI Symbol;Acc:MGI:2384307]	0.00124951	0.0117697	3.60787	0.393533	-3.17379	-2.50889	-3.39514	0.667093	0.589158
Peli2	14	48120823	67332570	-	ENSMUSG00000057842	zinc finger protein 595 [Source:MGI Symbol;Acc:MGI:3040707]	0.00126247	0.0118845	-0.759119	-0.536164	3.85963	4.01467	3.9799	3.11879	3.22387
Ndrg2	14	51905271	101844023	-	ENSMUSG00000035201	RIKEN cDNA B020004J07 gene [Source:MGI Symbol;Acc:MGI:3588238]	0.00126516	0.0118962	-5.70162	-0.244187	-0.36644	-0.0494577	-0.395137	-3.57237	-3.81077
Sall2	14	52311172	87388355	-	ENSMUSG00000021036	serine palmitoyltransferase, long chain base subunit 2 [Source:MGI Symbol;Acc:MGI:108074]	0.00126455	0.0118962	0.342691	0.316119	7.25979	7.19588	7.12548	7.43528	7.58975
Dad1	14	54235479	87089928	-	ENSMUSG00000026246	alkaline phosphatase, placental-like 2 [Source:MGI Symbol;Acc:MGI:108009]	0.00126835	0.0119193	-2.39342	-0.427568	2.99613	0.661036	0.604863	-0.613015	-0.488844
Slc7a7	14	54369442	109387817	+	ENSMUSG00000028552	epidermal growth factor receptor pathway substrate 15 [Source:MGI Symbol;Acc:MGI:104583]	0.00127673	0.0119911	-0.373563	-0.33949	6.55752	6.52591	6.59355	6.11685	6.20696
Mmp14	14	54431612	105399319	-	ENSMUSG00000005973	reticulocalbin 1 [Source:MGI Symbol;Acc:MGI:104559]	0.00128089	0.0120233	0.333691	0.309008	8.68107	8.57725	8.83698	8.91474	9.10465
Ajuba	14	54567472	71993792	+	ENSMUSG00000052446	zinc finger protein 961 [Source:MGI Symbol;Acc:MGI:3583954]	0.00128256	0.012032	-0.355381	-0.325762	8.17161	8.44203	8.36932	7.89704	8.01189
Slc7a8	14	54722209	86758443	+	ENSMUSG00000033491	protease, serine 35 [Source:MGI Symbol;Acc:MGI:2444800]	0.0012886	0.0120817	-0.444408	-0.389013	5.90835	5.74614	5.84565	5.29731	5.43134
Bcl2l2	14	54883377	138397730	-	ENSMUSG00000091002	transcription elongation regulator 1-like [Source:MGI Symbol;Acc:MGI:1917821]	0.00128963	0.0120844	-3.24684	-0.40404	0.99613	0.661036	0.412218	-3.42037	-2.07381
Efs	14	54916535	35615352	+	ENSMUSG00000029098	acyl-Coenzyme A oxidase 3, pristanoyl [Source:MGI Symbol;Acc:MGI:1933156]	0.00129463	0.0121243	0.387183	0.349538	6.35953	6.30007	6.5576	6.7583	6.78935
Myh6	14	54941921	83033306	-	ENSMUSG00000058099	Nfat activating molecule with ITAM motif 1 [Source:MGI Symbol;Acc:MGI:1921289]	0.00129559	0.0121264	0.88453	0.568562	3.18376	2.95054	2.87165	3.52214	4.14213
Jph4	14	55106826	128231812	+	ENSMUSG00000025389	major intrinsic protein of lens fiber [Source:MGI Symbol;Acc:MGI:96990]	0.00129666	0.0121294	-4.17044	-0.371285	1.34977	0.0760731	0.0642946	-3.57237	-2.65877
Tgm1	14	55700009	100429885	+	ENSMUSG00000051582	OTU domain containing 6A [Source:MGI Symbol;Acc:MGI:3644685]	0.00130116	0.0121645	-0.903696	-0.566187	3.88149	3.27247	3.77479	2.62402	2.83308
Nfatc4	14	55823144	73199042	-	ENSMUSG00000005949	cystinosis, nephropathic [Source:MGI Symbol;Acc:MGI:1932872]	0.00131588	0.0122951	0.53197	0.441974	5.34977	4.98697	4.96681	5.71406	5.51616
Atp12a	14	56365068	107876840	+	ENSMUSG00000028613	low density lipoprotein receptor-related protein 8, apolipoprotein e receptor [Source:MGI Symbol;Acc:MGI:1340044]	0.00131899	0.0123171	0.634476	0.492329	4.334	4.09102	4.55323	4.75954	5.11272
Pspc1	14	56720710	79946280	+	ENSMUSG00000027955	golgi associated kinase 1B [Source:MGI Symbol;Acc:MGI:1915909]	0.00132192	0.0123327	-0.391118	-0.352106	7.57188	7.79432	7.46207	7.20168	7.20696
Zdhhc20	14	57832703	144205220	-	ENSMUSG00000028266	LIM domain only 4 [Source:MGI Symbol;Acc:MGI:109360]	0.00132318	0.0123327	-0.78557	-0.541701	3.75694	3.98296	4.04781	3.25205	2.99944
Micu2	14	57916261	127238179	+	ENSMUSG00000045598	zinc finger protein 553 [Source:MGI Symbol;Acc:MGI:2384725]	0.00132283	0.0123327	0.323658	0.300913	8.85584	9.0845	9.01505	9.25139	9.32867
Sacs	14	61138457	57338729	-	ENSMUSG00000031133	Rac/Cdc42 guanine nucleotide exchange factor (GEF) 6 [Source:MGI Symbol;Acc:MGI:1920591]	0.00132369	0.0123327	-1.68876	-0.521698	3.94515	2.19155	1.77479	1.28007	1.19921
Ebpl	14	61331742	135815564	+	ENSMUSG00000037139	myomesin family, member 3 [Source:MGI Symbol;Acc:MGI:2685280]	0.00132553	0.0123428	-1.32621	-0.575786	2.91367	2.27247	2.35975	1.28007	1.09612
Trim13	14	61598247	49765126	+	ENSMUSG00000032965	intraflagellar transport 57 [Source:MGI Symbol;Acc:MGI:1921166]	0.00135241	0.012586	0.548465	0.450566	4.49863	4.46265	4.46905	4.92393	5.07594
Ctsb	14	63122462	163032508	+	ENSMUSG00000031360	cytidine 5'-triphosphate synthase 2 [Source:MGI Symbol;Acc:MGI:1933185]	0.00135711	0.0126225	0.486464	0.415314	5.35759	5.01075	5.19732	5.64841	5.66316
Nuggc	14	65598546	93046167	-	ENSMUSG00000075028	PR domain containing 11 [Source:MGI Symbol;Acc:MGI:2685553]	0.00135913	0.0126321	-0.657834	-0.499961	4.40363	4.50234	4.44407	3.602	3.91866
Scara5	14	65666403	19404104	-	ENSMUSG00000040714	kinesin light chain 3 [Source:MGI Symbol;Acc:MGI:1277971]	0.00135969	0.0126321	-1.94558	-0.501949	1.41117	1.19155	2.38622	0.0390614	-0.488844
Esco2	14	65819038	116993537	-	ENSMUSG00000034424	glycine cleavage system protein H (aminomethyl carrier) [Source:MGI Symbol;Acc:MGI:1915383]	0.00137598	0.0127762	0.362699	0.331068	7.89767	8.20793	8.00521	8.36957	8.3999
Trim35	14	66297031	15286753	+	ENSMUSG00000043252	transmembrane protein 64 [Source:MGI Symbol;Acc:MGI:2140359]	0.00138162	0.0128138	0.458734	0.397915	6.35173	5.96279	5.92228	6.53237	6.51865
Nefl	14	68083863	35558528	-	ENSMUSG00000032101	DEAD (Asp-Glu-Ala-Asp) box polypeptide 25 [Source:MGI Symbol;Acc:MGI:1353582]	0.00138239	0.0128138	-2.6854	-0.418462	0.148133	1.77651	0.99718	-2.42037	-1.07381
Nkx3-1	14	69190638	60352905	-	ENSMUSG00000000538	target of myb1-like 2 (chicken) [Source:MGI Symbol;Acc:MGI:2443306]	0.00138202	0.0128138	0.487379	0.415669	5.16606	4.97089	4.95359	5.48351	5.50865
Tnfrsf10b	14	69767472	19610862	+	ENSMUSG00000027606	DnaJ heat shock protein family (Hsp40) member C5 beta [Source:MGI Symbol;Acc:MGI:1913576]	0.00138414	0.0128228	-1.83869	-0.522842	1.52664	1.70056	1.69233	-0.0984421	-0.336841
Pdlim2	14	70164218	192771223	-	ENSMUSG00000037375	hedgehog acyltransferase [Source:MGI Symbol;Acc:MGI:2444681]	0.00138754	0.0128469	0.964698	0.578013	2.84857	2.10582	2.75461	3.47445	3.59862
Sorbs3	14	70180468	122619715	-	ENSMUSG00000039735	formin binding protein 1-like [Source:MGI Symbol;Acc:MGI:1925642]	0.00140007	0.0129556	-0.318885	-0.296821	7.8451	7.75085	7.93073	7.46609	7.5366
Reep4	14	70545251	172122330	+	ENSMUSG00000026553	coatomer protein complex subunit alpha [Source:MGI Symbol;Acc:MGI:1334462]	0.00140107	0.0129575	0.297407	0.279383	8.87094	8.68863	8.82524	9.01504	9.12464
Npm2	14	70647302	47123070	+	ENSMUSG00000039774	polypeptide N- acetylgalactosaminyltransferase 12 [Source:MGI Symbol;Acc:MGI:2444664]	0.00140551	0.0129912	-0.727898	-0.52309	5.07887	4.2659	4.73415	4.00589	3.94114
Gfra2	14	70890120	95052222	-	ENSMUSG00000052684	jun proto-oncogene [Source:MGI Symbol;Acc:MGI:96646]	0.00140719	0.0129994	0.524493	0.436996	5.3731	5.27247	4.9132	5.71149	5.68996
Serp2	14	76532814	75875182	-	ENSMUSG00000016382	plastin 3 (T-isoform) [Source:MGI Symbol;Acc:MGI:104807]	0.00141271	0.013043	0.43548	0.382568	6.79775	6.31448	6.54884	6.91614	7.03472
Elf1	14	79481194	75134861	+	ENSMUSG00000021587	proprotein convertase subtilisin/kexin type 1 [Source:MGI Symbol;Acc:MGI:97511]	0.00141402	0.0130477	-0.581039	-0.465486	5.03566	4.74378	5.15176	4.38698	4.37465
Tdrd3	14	87416639	34527474	-	ENSMUSG00000024781	lysosomal acid lipase A [Source:MGI Symbol;Acc:MGI:96789]	0.00141617	0.0130602	-1.19745	-0.57883	2.89229	2.398	2.83368	1.48652	1.51116
Klf12	14	99870632	127615797	-	ENSMUSG00000045639	zinc finger protein 629 [Source:MGI Symbol;Acc:MGI:2444524]	0.00142772	0.0131592	-4.13467	-0.368626	1.21852	-0.186961	0.412218	-3.57237	-2.65877
Cln5	14	103070216	59616692	-	ENSMUSG00000009647	mitochondrial calcium uniporter [Source:MGI Symbol;Acc:MGI:3026965]	0.00143329	0.0132031	0.473532	0.406849	5.42983	5.12774	5.39277	5.69857	5.83908
Spry2	14	105891947	14918862	-	ENSMUSG00000032769	transient receptor potential cation channel, subfamily A, member 1 [Source:MGI Symbol;Acc:MGI:3522699]	0.00143609	0.0132214	-1.09513	-0.576782	3.48442	2.91738	2.85279	2.16459	1.80066
Trim52	14	106106198	91626894	+	ENSMUSG00000034981	prostate androgen-regulated mucin-like protein 1 [Source:MGI Symbol;Acc:MGI:2443349]	0.00144131	0.013262	-1.16891	-0.576456	3.42612	2.62039	2.77479	1.90156	1.66316
Slitrk5	14	111675097	105622219	+	ENSMUSG00000038604	RHO family interacting cell polarization regulator 1 [Source:MGI Symbol;Acc:MGI:1922937]	0.00144335	0.0132733	0.463833	0.400735	6.55242	6.16354	6.05607	6.7102	6.7141
Gpr180	14	118137158	41616864	+	ENSMUSG00000025764	jade family PHD finger 1 [Source:MGI Symbol;Acc:MGI:1925835]	0.00144493	0.0132803	-0.301206	-0.282371	10.0213	10.0399	9.89373	9.58893	9.73409
Abcc4	14	118482692	40726096	+	ENSMUSG00000069041	solute carrier family 25 (mitochondrial carrier; adenine nucleotide translocator), member 31 [Source:MGI Symbol;Acc:MGI:1920583]	0.00145534	0.0133685	-1.55445	-0.551439	1.7331	2.07607	2.33278	0.386985	0.589158
Dzip1	14	118875520	43524605	-	ENSMUSG00000025190	glutamic-oxaloacetic transaminase 1, soluble [Source:MGI Symbol;Acc:MGI:95791]	0.00145624	0.0133692	-0.283595	-0.267744	8.82303	8.7684	8.73865	8.45192	8.48939
Dnajc3	14	118937976	98150403	-	ENSMUSG00000020883	F-box and leucine-rich repeat protein 20 [Source:MGI Symbol;Acc:MGI:1919444]	0.00146156	0.0134105	-0.437192	-0.383168	6.42612	6.17235	6.30183	5.68815	5.97967
Ipo5	14	120911224	114139323	+	ENSMUSG00000029591	uracil DNA glycosylase [Source:MGI Symbol;Acc:MGI:109352]	0.00147227	0.0135012	-0.305423	-0.28576	8.11276	8.20922	8.14062	7.81624	7.83858
Farp1	14	121035200	85114035	+	ENSMUSG00000072109	RIKEN cDNA A530040E14 gene [Source:MGI Symbol;Acc:MGI:3612703]	0.00148291	0.0135775	-5.66613	-0.234267	-0.173795	-0.923927	0.0642946	-3.57237	-3.81077
Ubac2	14	121878620	117005277	+	ENSMUSG00000046861	HECT domain E3 ubiquitin protein ligase 3 [Source:MGI Symbol;Acc:MGI:1923858]	0.001483	0.0135775	-0.407821	-0.363153	6.1616	6.02249	6.13234	5.69857	5.65184
Tm9sf2	14	122107038	34628510	-	ENSMUSG00000015474	palmitoyl-protein thioesterase 2 [Source:MGI Symbol;Acc:MGI:1860075]	0.00148309	0.0135775	0.589852	0.469815	4.64638	4.21221	4.33278	4.94595	4.99587
Card6	15	5095981	11550783	-	ENSMUSG00000056228	cysteinyl-tRNA synthetase 2 (mitochondrial)(putative) [Source:MGI Symbol;Acc:MGI:1919191]	0.00148518	0.013589	0.411069	0.36558	5.69039	5.76257	5.70026	6.1323	6.0827
Dab2	15	6299788	27021089	+	ENSMUSG00000015488	calcium channel flower domain containing 1 [Source:MGI Symbol;Acc:MGI:1924317]	0.00149142	0.0136313	0.540517	0.444925	4.77457	4.47979	4.78477	5.12266	5.27492
Nadk2	15	9071260	58907076	-	ENSMUSG00000055430	nucleosome assembly protein 1-like 5 [Source:MGI Symbol;Acc:MGI:1923555]	0.00149148	0.0136313	-1.91858	-0.505644	1.7804	1.66104	1.24872	-0.0984421	-0.658769
Rai14	15	10568969	38354603	-	ENSMUSG00000029826	zinc finger CCCH type, antiviral 1 [Source:MGI Symbol;Acc:MGI:1926031]	0.00150398	0.0137379	0.334142	0.308689	8.47995	8.18503	8.39643	8.59713	8.73757
Ank	15	27466677	31274341	+	ENSMUSG00000039168	death-associated protein [Source:MGI Symbol;Acc:MGI:1918190]	0.00150883	0.0137745	0.631796	0.488351	4.56767	4.00681	4.55906	5.07548	4.92995
Dap	15	31224314	142403858	+	ENSMUSG00000030245	golgi transport 1B [Source:MGI Symbol;Acc:MGI:1914214]	0.00151068	0.0137791	0.326862	0.302938	7.23772	7.22328	7.16901	7.44845	7.57784
Ankrd33b	15	31291478	162779092	+	ENSMUSG00000031353	retinoblastoma binding protein 7, chromatin remodeling factor [Source:MGI Symbol;Acc:MGI:1194910]	0.00151102	0.0137791	0.312601	0.29154	9.73535	9.59489	9.5834	9.80995	10.04
Laptm4b	15	34238028	44306864	+	ENSMUSG00000025203	stearoyl-Coenzyme A desaturase 2 [Source:MGI Symbol;Acc:MGI:98240]	0.00152011	0.0138542	0.363245	0.33095	11.0881	10.665	10.7842	11.242	11.1479
Fzd6	15	39006034	120318178	+	ENSMUSG00000095821	2-cell-stage, variable group, member 3 [Source:MGI Symbol;Acc:MGI:2675349]	0.00152241	0.0138674	-5.65363	-0.233715	-0.173795	-0.0494577	-0.810174	-3.57237	-3.81077
Aard	15	52040107	15839678	-	ENSMUSG00000041583	oocyte specific homeobox 6 [Source:MGI Symbol;Acc:MGI:2149036]	0.00152991	0.0139238	0.804557	0.545327	4.334	3.40997	3.5356	4.602	4.5844
Derl1	15	57869502	45864399	+	ENSMUSG00000032086	beta-site APP cleaving enzyme 1 [Source:MGI Symbol;Acc:MGI:1346542]	0.0015303	0.0139238	0.67625	0.505871	5.17493	4.55181	4.33278	5.45307	5.30413
Mtss1	15	58941234	150004392	+	ENSMUSG00000074736	synapse differentiation inducing 1 [Source:MGI Symbol;Acc:MGI:3702158]	0.00154394	0.0140401	-0.748543	-0.527294	3.97595	4.36763	4.37965	3.25205	3.68108
Sqle	15	59315077	51077094	-	ENSMUSG00000060594	layilin [Source:MGI Symbol;Acc:MGI:2685357]	0.00154502	0.014042	-5.64091	-0.234305	-0.588832	-0.186961	-0.225212	-3.57237	-3.81077
Lratd2	15	60818994	45955258	-	ENSMUSG00000034908	SID1 transmembrane family, member 2 [Source:MGI Symbol;Acc:MGI:2446134]	0.00155885	0.0141598	0.409151	0.363899	6.92949	6.48829	6.74313	7.08047	7.14859
Asap1	15	64086857	74249820	-	ENSMUSG00000031328	filamin, alpha [Source:MGI Symbol;Acc:MGI:95556]	0.00157292	0.0142797	0.322307	0.299166	9.55837	9.78846	9.65471	9.89563	10.0435
Ndrg1	15	66929318	61342860	-	ENSMUSG00000069855	solute carrier family 47, member 2 [Source:MGI Symbol;Acc:MGI:3588190]	0.00157497	0.0142903	-5.08301	-0.391146	1.14813	0.298466	0.0642946	-3.42037	-3.81077
Khdrbs3	15	68928420	36726804	+	ENSMUSG00000022900	immunoglobulin-like domain containing receptor 1 [Source:MGI Symbol;Acc:MGI:2146574]	0.00157635	0.0142949	0.35344	0.323351	7.69657	7.39047	7.67297	7.95576	7.88716
Col22a1	15	71795795	131138340	-	ENSMUSG00000016526	dual-specificity tyrosine-(Y)- phosphorylation regulated kinase 3 [Source:MGI Symbol;Acc:MGI:1330300]	0.00158043	0.0143239	-0.333731	-0.308083	7.33003	7.43875	7.33873	7.00589	7.02335
Arc	15	74669083	135844730	+	ENSMUSG00000072966	G protein-coupled receptor associated sorting protein 2 [Source:MGI Symbol;Acc:MGI:2442071]	0.00158214	0.0143315	-0.713579	-0.515647	4.58776	4.55181	5.24872	3.99748	4.18672
Lynx1	15	74747852	143729158	+	ENSMUSG00000046435	predicted gene 13078 [Source:MGI Symbol;Acc:MGI:3650231]	0.00158917	0.0143872	-5.67661	-0.226414	-0.851867	0.398001	-0.810174	-3.57237	-3.81077
Ly6k	15	74796874	37720085	-	ENSMUSG00000026090	RIKEN cDNA 2010300C02 gene [Source:MGI Symbol;Acc:MGI:1919347]	0.00159223	0.0144069	-1.8396	-0.501676	2.49863	1.01467	1.92679	0.386985	-0.336841
Ly6a	15	74994877	104201185	-	ENSMUSG00000046449	neurite extension and migration factor [Source:MGI Symbol;Acc:MGI:2148050]	0.0015934	0.0144095	0.37261	0.337637	6.65434	6.71028	6.49513	6.93608	7.01012
Mafa	15	75745490	32713076	-	ENSMUSG00000009555	cyclin-dependent kinase 9 (CDC2-related kinase) [Source:MGI Symbol;Acc:MGI:1328368]	0.00159748	0.0144384	-0.289902	-0.272741	8.35953	8.41146	8.38047	8.04978	8.09361
Plec	15	76170974	4360020	+	ENSMUSG00000023235	chemokine (C-C motif) ligand 25 [Source:MGI Symbol;Acc:MGI:1099448]	0.00159954	0.014449	-1.01607	-0.570327	2.99613	3.14932	3.09672	1.86503	2.19921
Slc39a4	15	76612383	9663003	-	ENSMUSG00000031176	dynein light chain Tctex-type 3 [Source:MGI Symbol;Acc:MGI:1914367]	0.00161525	0.0145828	0.509164	0.426642	5.89498	5.41889	5.94694	6.11296	6.38426
Apol6	15	77044729	29975662	+	ENSMUSG00000042682	selenoprotein K [Source:MGI Symbol;Acc:MGI:1931466]	0.00162266	0.0146416	0.378371	0.341745	6.05502	6.14216	6.1804	6.48502	6.48206
Foxred2	15	77940522	84476775	-	ENSMUSG00000027082	tissue factor pathway inhibitor [Source:MGI Symbol;Acc:MGI:1095418]	0.00164086	0.0147977	0.375716	0.339745	6.19689	6.32242	6.23057	6.56689	6.64273
Mpst	15	78406416	116732991	-	ENSMUSG00000031758	chromodomain protein, Y chromosome-like 2 [Source:MGI Symbol;Acc:MGI:1923046]	0.0016437	0.0148151	-0.41609	-0.368071	6.61574	6.45545	6.73028	6.01634	6.29833
Kctd17	15	78428564	70106187	+	ENSMUSG00000040963	asialoglycoprotein receptor 2 [Source:MGI Symbol;Acc:MGI:88082]	0.00164482	0.014817	1.16235	0.583162	1.47006	2.19155	1.69233	2.80845	3.10942
C1qtnf6	15	78523346	87555823	+	ENSMUSG00000010342	testis expressed gene 14 [Source:MGI Symbol;Acc:MGI:1933227]	0.00165865	0.0149334	-0.946177	-0.560328	4.32605	3.31129	4.44407	2.98902	3.26009
Cdc42ep1	15	78842624	154892935	-	ENSMUSG00000074656	eukaryotic translation initiation factor 2, subunit 2 (beta) [Source:MGI Symbol;Acc:MGI:1914454]	0.00166487	0.014981	0.25875	0.246331	10.3534	10.3811	10.3949	10.581	10.6441
Pdxp	15	78913919	49774778	+	ENSMUSG00000026764	kinesin family member 5C [Source:MGI Symbol;Acc:MGI:1098269]	0.00166583	0.0149815	-0.961649	-0.563831	3.09299	3.52453	3.43775	2.13422	2.58916
H1f0	15	79028450	97055956	-	ENSMUSG00000022464	solute carrier family 38, member 4 [Source:MGI Symbol;Acc:MGI:1916604]	0.00167531	0.0150584	-0.378851	-0.341748	8.89196	8.45256	8.7173	8.2026	8.38186
Micall1	15	79108898	95658509	-	ENSMUSG00000035062	zinc finger, C4H2 domain containing [Source:MGI Symbol;Acc:MGI:2679294]	0.00167968	0.0150894	-1.25111	-0.566619	2.75694	2.98296	2.3053	1.10319	1.69878
Kcnj4	15	79483714	46498525	-	ENSMUSG00000022656	nectin cell adhesion molecule 3 [Source:MGI Symbol;Acc:MGI:1930171]	0.00168125	0.0150952	0.375184	0.339212	6.38654	6.38441	6.34633	6.61168	6.83007
Apobec3	15	79891659	66050386	+	ENSMUSG00000030513	proprotein convertase subtilisin/kexin type 6 [Source:MGI Symbol;Acc:MGI:102897]	0.00168226	0.0150959	0.29453	0.276443	8.99832	8.86968	8.91945	9.10955	9.28832
Pdgfb	15	79995874	127895617	-	ENSMUSG00000096145	vitamin K epoxide reductase complex, subunit 1 [Source:MGI Symbol;Acc:MGI:106442]	0.00168697	0.0151299	0.552422	0.449354	4.42612	4.77188	4.58786	5.15328	5.11931
Shisa8	15	82206168	99238619	-	ENSMUSG00000052396	monoacylglycerol O-acyltransferase 2 [Source:MGI Symbol;Acc:MGI:2663253]	0.00169159	0.0151629	1.36815	0.574	2.21852	0.491111	1.51175	2.95467	2.83308
Septin3	15	82268802	10304877	-	ENSMUSG00000035735	diacylglycerol lipase, alpha [Source:MGI Symbol;Acc:MGI:2677061]	0.00169837	0.0152154	1.83177	0.529074	0.63356	-1.18696	0.511754	2.10319	1.83308
Nfam1	15	82992973	60522046	-	ENSMUSG00000032289	thrombospondin, type I, domain containing 4 [Source:MGI Symbol;Acc:MGI:2672033]	0.00169951	0.0152172	-2.93872	-0.404469	0.913668	0.491111	0.774788	-2.42037	-2.07381
Sult4a1	15	84076097	51263046	-	ENSMUSG00000045942	cDNA sequence BC049762 [Source:MGI Symbol;Acc:MGI:3039622]	0.00170461	0.0152546	-1.91597	-0.497052	1.52664	1.13497	1.92679	-0.42037	-0.336841
Smc1b	15	85064689	143966950	-	ENSMUSG00000078510	predicted gene 13101 [Source:MGI Symbol;Acc:MGI:3650204]	0.00171537	0.0153424	-5.60389	-0.229841	-0.173795	-0.508889	-0.395137	-3.57237	-3.81077
Fbln1	15	85205949	10596605	+	ENSMUSG00000058254	tetraspanin 7 [Source:MGI Symbol;Acc:MGI:1298407]	0.00172375	0.0154089	-1.25401	-0.562785	3.11161	2.13497	3.21957	1.38698	1.80066
Gramd4	15	86057695	23905343	+	ENSMUSG00000037440	vanin 1 [Source:MGI Symbol;Acc:MGI:108395]	0.00172735	0.0154326	-0.771042	-0.529166	4.83183	4.43363	3.99718	3.71918	3.60802
Creld2	15	88819646	46788411	-	ENSMUSG00000015759	cornichon family AMPA receptor auxiliary protein 1 [Source:MGI Symbol;Acc:MGI:1277202]	0.0017284	0.0154336	0.363791	0.330646	6.4862	6.50374	6.41543	6.72811	6.88813
Mapk12	15	89130584	116428745	-	ENSMUSG00000033502	CDC14 cell division cycle 14A [Source:MGI Symbol;Acc:MGI:2442676]	0.00173247	0.0154615	0.60231	0.472908	4.12999	4.3366	4.15176	4.64572	4.92243
Mapk11	15	89142486	116151338	-	ENSMUSG00000028701	leucine rich adaptor protein 1 [Source:MGI Symbol;Acc:MGI:1915325]	0.00175081	0.0156166	-0.936239	-0.559276	3.28564	3.16354	3.27729	2.19434	2.3636
Kif21a	15	90933276	24515067	-	ENSMUSG00000046192	IQ motif and ubiquitin domain containing [Source:MGI Symbol;Acc:MGI:3041159]	0.00176209	0.0157086	-2.50692	-0.434325	0.913668	1.13497	0.85279	-1.83541	-1.33684
Prickle1	15	93499114	83883486	+	ENSMUSG00000048388	family with sequence similarity 171, member B [Source:MGI Symbol;Acc:MGI:2444579]	0.00178132	0.0158714	-1.88846	-0.494432	1.14813	1.44531	2.21957	-0.42037	-0.0738066
Tmem117	15	94629232	30246717	+	ENSMUSG00000038732	membrane bound O-acyltransferase domain containing 1 [Source:MGI Symbol;Acc:MGI:2387184]	0.0017848	0.0158937	-5.05217	-0.376258	-0.00386998	1.13497	0.189825	-3.42037	-3.81077
Nell2	15	95075230	23449632	+	ENSMUSG00000031548	secreted frizzled-related protein 1 [Source:MGI Symbol;Acc:MGI:892014]	0.00178651	0.0159003	0.391022	0.350234	7.94385	7.70786	8.15849	8.2026	8.41971
Arid2	15	96287518	9890034	-	ENSMUSG00000015619	GATA binding protein 3 [Source:MGI Symbol;Acc:MGI:95663]	0.00178803	0.0159051	0.823931	0.544648	3.79199	3.5355	2.87165	4.30073	4.19298
Slc38a2	15	96687392	185468762	+	ENSMUSG00000026614	solute carrier family 30, member 10 [Source:MGI Symbol;Acc:MGI:2685058]	0.00178943	0.0159089	-0.927752	-0.557375	3.39606	3.21903	3.29136	2.16459	2.51116
Slc38a4	15	96994820	58222782	+	ENSMUSG00000069874	immunity-related GTPase family M member 2 [Source:MGI Symbol;Acc:MGI:1926262]	0.00179104	0.0159145	-2.34488	-0.444943	1.47006	0.578573	1.24872	-1.42037	-1.07381
Rapgef3	15	97744770	83421039	+	ENSMUSG00000020684	RAS-like, family 10, member B [Source:MGI Symbol;Acc:MGI:2685575]	0.00179299	0.0159232	-2.74297	-0.399954	0.99613	0.19155	1.51175	-3.42037	-1.07381
Col2a1	15	97975602	31296080	-	ENSMUSG00000038552	fibronectin type III domain containing 4 [Source:MGI Symbol;Acc:MGI:1917195]	0.00179921	0.0159697	-1.74702	-0.515517	1.58109	1.62039	1.96241	-0.42037	0.248121
Gm49450	15	98932137	4441105	-	ENSMUSG00000020419	HORMA domain containing 2 [Source:MGI Symbol;Acc:MGI:1923078]	0.00180062	0.0159736	0.826772	0.545065	2.7331	2.84866	3.0806	3.66709	3.73355
Tuba1a	15	98949837	75895941	+	ENSMUSG00000009092	Der1-like domain family, member 3 [Source:MGI Symbol;Acc:MGI:1917627]	0.00181175	0.0160635	1.05978	0.574036	2.11161	1.84866	1.92679	3.07148	2.92619
Dnajc22	15	99093170	164373011	+	ENSMUSG00000031379	pirin [Source:MGI Symbol;Acc:MGI:1916906]	0.00182062	0.0161334	0.382675	0.344123	6.22708	6.23594	6.07857	6.57398	6.51116
Tmbim6	15	99392882	49320311	-	ENSMUSG00000037946	FYVE, RhoGEF and PH domain containing 3 [Source:MGI Symbol;Acc:MGI:1353657]	0.00182273	0.0161434	-2.85506	-0.362041	2.38079	0.0760731	0.189825	-3.42037	-0.851414
Aqp5	15	99590782	78211961	-	ENSMUSG00000028399	protein tyrosine phosphatase, receptor type, D [Source:MGI Symbol;Acc:MGI:97812]	0.00183492	0.0162425	-1.99168	-0.474702	1.47006	1.44531	1.85279	0.28007	-1.65877
Asic1	15	99670368	60807993	+	ENSMUSG00000067835	predicted gene 14661 [Source:MGI Symbol;Acc:MGI:3641636]	0.0018516	0.0163813	-3.96409	-0.371701	0.526645	0.491111	0.305303	-3.42037	-3.65877
Gpd1	15	99717515	97514816	-	ENSMUSG00000022938	family with sequence similarity 3, member B [Source:MGI Symbol;Acc:MGI:1270150]	0.00186131	0.0164583	1.10547	0.575521	1.7331	1.88343	2.43775	2.84642	3.37465
Cers5	15	99734881	119285454	+	ENSMUSG00000025579	glucosidase, alpha, acid [Source:MGI Symbol;Acc:MGI:95609]	0.00186264	0.0164611	0.310926	0.289415	7.95806	7.80172	7.77792	8.09582	8.17452
Bin2	15	100641077	87404954	-	ENSMUSG00000007646	RAD51 paralog C [Source:MGI Symbol;Acc:MGI:2150020]	0.00186562	0.0164785	-0.583718	-0.461866	5.00611	4.66604	5.12843	4.3211	4.35246
Scn8a	15	100869858	46934232	+	ENSMUSG00000073568	ADP-ribosylation factor-like 14 effector protein-like [Source:MGI Symbol;Acc:MGI:2685795]	0.001867	0.0164818	-0.342899	-0.314386	7.70655	7.80229	7.9918	7.46533	7.48078
Acvrl1	15	101128522	45887008	+	ENSMUSG00000028327	STRA6-like [Source:MGI Symbol;Acc:MGI:1921402]	0.00187025	0.0164926	1.29656	0.571817	1.68419	0.813039	1.46284	2.76945	2.47051
A330009N23Rik	15	101221195	61506694	+	ENSMUSG00000031641	carbonyl reductase 4 [Source:MGI Symbol;Acc:MGI:2384567]	0.00186993	0.0164926	-0.638802	-0.485394	4.61411	4.36763	4.67633	3.70891	4.05548
Atg101	15	101284272	68954397	-	ENSMUSG00000028351	bone morphogenic protein/retinoic acid inducible neural specific 1 [Source:MGI Symbol;Acc:MGI:1928478]	0.00187432	0.0165195	-5.58819	-0.22393	-0.36644	-0.0494577	-0.810174	-3.57237	-3.81077
Csad	15	102176999	21964303	+	ENSMUSG00000079112	family with sequence similarity 90, member A1A [Source:MGI Symbol;Acc:MGI:2142877]	0.00189666	0.0167074	-5.61463	-0.219015	0.148133	-0.186961	-1.39514	-3.57237	-3.81077
Hoxc10	15	102966796	49148014	-	ENSMUSG00000037989	WNK lysine deficient protein kinase 2 [Source:MGI Symbol;Acc:MGI:1922857]	0.00191205	0.0168339	-1.01101	-0.560361	3.2356	2.81304	3.37305	2.25206	1.98509
Hoxc4	15	103018934	69837784	-	ENSMUSG00000051790	neuroligin 2 [Source:MGI Symbol;Acc:MGI:2681835]	0.00191702	0.0168685	-0.442064	-0.383845	5.80062	5.61005	5.85042	5.28353	5.29833
Itga5	15	103344286	45826923	-	ENSMUSG00000035551	insulin-like growth factor binding protein- like 1 [Source:MGI Symbol;Acc:MGI:1933198]	0.00192206	0.0168947	-1.45031	-0.543089	1.7804	2.37375	2.3053	0.827557	0.589158
Nckap1l	15	103453794	78439303	+	ENSMUSG00000033287	potassium channel tetramerisation domain containing 17 [Source:MGI Symbol;Acc:MGI:1920094]	0.00192129	0.0168947	0.461859	0.396587	5.39985	5.43069	5.21219	5.68292	5.89005
Zfp263	16	3744093	35132050	-	ENSMUSG00000024391	apolipoprotein M [Source:MGI Symbol;Acc:MGI:1930124]	0.00192853	0.0169333	0.759763	0.526842	3.56767	3.5572	3.61609	3.91948	4.62663
Trap1	16	4039971	46153553	-	ENSMUSG00000034509	MAD2L1 binding protein [Source:MGI Symbol;Acc:MGI:1913841]	0.00192769	0.0169333	0.545333	0.443552	4.51271	4.3553	4.32596	4.89704	4.94486
Srl	16	4480216	75644008	-	ENSMUSG00000006342	sushi domain containing 2 [Source:MGI Symbol;Acc:MGI:1918983]	0.00193851	0.0170118	0.571695	0.456596	5.29788	4.81304	5.54738	5.86503	5.72277
Nmral1	16	4710059	161170498	+	ENSMUSG00000044835	ankyrin repeat domain 45 [Source:MGI Symbol;Acc:MGI:1921094]	0.00194364	0.0170476	-0.50017	-0.418585	5.47726	5.83096	5.56776	5.16459	5.06233
Mgrn1	16	4886249	92272278	+	ENSMUSG00000032369	phospholipid scramblase 1 [Source:MGI Symbol;Acc:MGI:893575]	0.0019459	0.0170583	-0.450684	-0.389175	5.53701	5.69812	5.68701	5.16459	5.17728
Ppl	16	5086291	107231909	-	ENSMUSG00000039716	dedicator of cyto-kinesis 3 [Source:MGI Symbol;Acc:MGI:2429763]	0.00194898	0.0170761	-1.44808	-0.542025	2.28564	2.16354	1.99718	0.971947	0.341231
Pmm2	16	8637674	69656727	+	ENSMUSG00000041287	SRY (sex determining region Y)-box 15 [Source:MGI Symbol;Acc:MGI:98363]	0.0019503	0.0170784	-0.613208	-0.474038	4.74507	4.51902	4.45035	3.87425	3.99944
Rpl39l	16	10170226	163994796	-	ENSMUSG00000041406	cDNA sequence BC055324 [Source:MGI Symbol;Acc:MGI:3590554]	0.00195225	0.0170863	-0.372763	-0.336385	6.85687	6.80059	6.63277	6.36753	6.37465
Emp2	16	10281749	24280795	-	ENSMUSG00000021338	capping protein regulator and myosin 1 linker 1 [Source:MGI Symbol;Acc:MGI:1915982]	0.00195917	0.0171377	-0.493286	-0.414551	5.69039	5.38289	5.38622	5.00589	4.94486
Txndc11	16	11074911	88605152	-	ENSMUSG00000020061	myosin binding protein C, slow-type [Source:MGI Symbol;Acc:MGI:1336213]	0.00196549	0.0171838	-1.75264	-0.504448	2.18376	1.66104	1.35975	0.28007	-0.336841
Zc3h7a	16	11136592	54910377	+	ENSMUSG00000018339	glutathione peroxidase 3 [Source:MGI Symbol;Acc:MGI:105102]	0.0019788	0.0172909	0.52678	0.433546	4.83743	4.92156	4.61049	5.19802	5.39651
Ercc4	16	13109684	50210827	-	ENSMUSG00000015837	sequestosome 1 [Source:MGI Symbol;Acc:MGI:107931]	0.00198101	0.0173009	0.320647	0.296907	9.35393	9.12796	9.05479	9.46227	9.50142
Pla2g10	16	13715057	18546076	-	ENSMUSG00000019853	heme binding protein 2 [Source:MGI Symbol;Acc:MGI:1860084]	0.00198452	0.0173131	-0.871836	-0.545348	3.67169	3.31129	3.39928	2.51037	2.62663
Abcc1	16	14361558	8074760	-	ENSMUSG00000039231	suppressor of variegation 3-9 1 [Source:MGI Symbol;Acc:MGI:1099440]	0.00198378	0.0173131	0.566573	0.453647	4.55413	4.25929	4.26307	4.84172	4.96694
Pkp2	16	16213318	3918220	-	ENSMUSG00000021215	neuroepithelial cell transforming gene 1 [Source:MGI Symbol;Acc:MGI:1927138]	0.0019864	0.0173202	0.3298	0.30406	6.90035	6.75907	6.80943	7.12652	7.13402
Top3b	16	16870736	4090688	+	ENSMUSG00000033715	aldo-keto reductase family 1, member C14 [Source:MGI Symbol;Acc:MGI:2145458]	0.00198761	0.0173215	-5.57217	-0.220894	-0.851867	-0.0494577	-0.395137	-3.57237	-3.81077
2610318N02Rik	16	17113398	8285759	+	ENSMUSG00000037669	lipid droplet associated hydrolase [Source:MGI Symbol;Acc:MGI:1916082]	0.00199471	0.0173741	-0.51126	-0.424335	5.71495	5.6834	5.33957	5.13038	4.97786
Sdf2l1	16	17130138	112698651	-	ENSMUSG00000034607	premature ovarian failure 1B [Source:MGI Symbol;Acc:MGI:1916943]	0.00199939	0.0174056	-1.13921	-0.560065	3.31806	2.79489	2.89026	1.28007	2.24812
Rimbp3	16	17208603	99237239	-	ENSMUSG00000096316	Fas apoptotic inhibitory molecule like [Source:MGI Symbol;Acc:MGI:3647754]	0.00200284	0.0174263	-4.99568	-0.373154	-0.173795	0.578573	0.85279	-3.42037	-3.81077
Tmem191c	16	17276077	114407276	+	ENSMUSG00000079260	transmembrane protein with metallophosphoesterase domain [Source:MGI Symbol;Acc:MGI:5317335]	0.00200763	0.0174587	-0.486445	-0.410248	6.78621	6.27411	6.31222	6.04315	5.88233
Aifm3	16	17489611	40187333	-	ENSMUSG00000060613	cytochrome P450, family 2, subfamily c, polypeptide 70 [Source:MGI Symbol;Acc:MGI:2385878]	0.00203532	0.01769	-1.49213	-0.534462	2.31806	1.91738	1.96241	0.827557	0.248121
Slc25a1	16	17925223	66975484	-	ENSMUSG00000032370	lactamase, beta [Source:MGI Symbol;Acc:MGI:1933395]	0.00204472	0.0177529	0.539142	0.439496	4.67795	4.78573	4.43775	5.15706	5.16141
Zdhhc8	16	18220753	116008412	+	ENSMUSG00000020758	integrin beta 4 [Source:MGI Symbol;Acc:MGI:96613]	0.00204377	0.0177529	-0.646563	-0.486277	4.59439	4.21903	4.59355	3.70891	3.89582
Tbx1	16	18580979	34660148	-	ENSMUSG00000036693	NOP14 nucleolar protein [Source:MGI Symbol;Acc:MGI:1922666]	0.00204638	0.0177544	0.278626	0.262661	8.13113	8.14485	8.18701	8.39941	8.42171
Klhl24	16	20097542	3686564	-	ENSMUSG00000024913	low density lipoprotein receptor-related protein 5 [Source:MGI Symbol;Acc:MGI:1278315]	0.00204708	0.0177544	0.350118	0.319471	7.16494	6.86071	7.05401	7.34035	7.37397
Alg3	16	20605374	66022580	-	ENSMUSG00000041891	lectin, mannose-binding, 1 [Source:MGI Symbol;Acc:MGI:1917611]	0.00207196	0.0179607	0.302667	0.282371	8.47321	8.26466	8.44761	8.61202	8.73917
2510009E07Rik	16	21649045	122159604	+	ENSMUSG00000025544	transmembrane 9 superfamily member 2 [Source:MGI Symbol;Acc:MGI:1915309]	0.00208143	0.0180332	0.292402	0.274002	8.04113	7.99841	7.94805	8.21217	8.31815
Etv5	16	22381309	19280064	-	ENSMUSG00000030402	protein phosphatase, Mg2+/Mn2+ dependent, 1N (putative) [Source:MGI Symbol;Acc:MGI:2142330]	0.00208455	0.0180506	-1.11963	-0.55943	2.70885	2.7579	2.99718	1.33452	1.95594
Dnajb11	16	22857845	143299564	-	ENSMUSG00000028583	podoplanin [Source:MGI Symbol;Acc:MGI:103098]	0.00209461	0.0181281	-0.569443	-0.453042	5.09299	5.03027	4.85753	4.57398	4.21775
Ahsg	16	22891277	122317680	+	ENSMUSG00000007458	mannose-6-phosphate receptor, cation dependent [Source:MGI Symbol;Acc:MGI:96904]	0.00209626	0.0181328	0.273473	0.258277	8.32356	8.26672	8.2883	8.52544	8.56161
Fetub	16	22918334	88702221	-	ENSMUSG00000049866	ADP-ribosylation factor-like 4C [Source:MGI Symbol;Acc:MGI:2445172]	0.00210746	0.0182105	0.562457	0.450608	4.47726	4.22582	4.23422	4.79395	4.91109
Tmem44	16	30511855	172028444	-	ENSMUSG00000026556	VANGL planar cell polarity 2 [Source:MGI Symbol;Acc:MGI:2135272]	0.00210859	0.0182105	0.426198	0.372952	6.39985	6.27901	6.00574	6.55691	6.71953
Apod	16	31296192	75441679	+	ENSMUSG00000033427	ureidopropionase, beta [Source:MGI Symbol;Acc:MGI:2143535]	0.0021082	0.0182105	-3.50625	-0.359807	0.285637	0.578573	0.692326	-3.57237	-2.07381
Bdh1	16	31422280	54716315	+	ENSMUSG00000032285	DnaJ heat shock protein family (Hsp40) member A4 [Source:MGI Symbol;Acc:MGI:1927638]	0.00211647	0.0182688	-1.45118	-0.538429	1.99613	2.07607	2.09672	0.57963	0.589158
Slc51a	16	32474504	73230795	+	ENSMUSG00000078317	factor 8-associated gene A [Source:MGI Symbol;Acc:MGI:95474]	0.0021287	0.0183647	0.579234	0.458475	4.16606	4.37375	4.15176	4.70891	4.87261
Fyttd1	16	32877500	29238167	-	ENSMUSG00000024008	copine V [Source:MGI Symbol;Acc:MGI:2385908]	0.00215478	0.0185798	-0.863443	-0.540004	3.93473	3.82203	3.33278	2.98902	2.66316
Iqcg	16	33012683	89705068	-	ENSMUSG00000032353	transmembrane p24 trafficking protein 3 [Source:MGI Symbol;Acc:MGI:1913361]	0.0021692	0.0186922	0.735579	0.516257	3.34977	3.16354	3.64926	3.99748	4.21775
Itgb5	16	33829665	120224917	+	ENSMUSG00000020225	transmembrane BAX inhibitor motif containing 4 [Source:MGI Symbol;Acc:MGI:1915462]	0.0021701	0.0186922	0.369044	0.33314	6.00611	5.96279	6.00787	6.33452	6.34264
Kalrn	16	33969073	20405653	+	ENSMUSG00000060090	retinitis pigmentosa 2 homolog [Source:MGI Symbol;Acc:MGI:1277953]	0.0021735	0.0187116	0.388714	0.347213	6.83043	6.51209	6.76725	6.94486	7.19142
Hacd2	16	35022428	112343040	-	ENSMUSG00000029346	SRR1 domain containing [Source:MGI Symbol;Acc:MGI:1917368]	0.00217784	0.0187391	0.501776	0.418557	4.69039	4.97493	4.97555	5.33452	5.40193
Pdia5	16	35397312	16161063	+	ENSMUSG00000030376	solute carrier family 8 (sodium/calcium exchanger), member 2 [Source:MGI Symbol;Acc:MGI:107996]	0.00218152	0.0187608	-0.972447	-0.552531	3.334	3.01467	3.24872	1.90156	2.44976
Sema5b	16	35541145	56388550	+	ENSMUSG00000022229	ATPase, H+/K+ transporting, nongastric, alpha polypeptide [Source:MGI Symbol;Acc:MGI:1926943]	0.00219026	0.0188261	-2.04083	-0.411305	5.41117	3.7485	4.0806	2.66709	2.38562
Dtx3l	16	35926511	132653068	+	ENSMUSG00000074783	expressed sequence AU019990 [Source:MGI Symbol;Acc:MGI:3034641]	0.00219729	0.0188766	-5.52788	-0.217886	-0.588832	-0.508889	-0.225212	-3.57237	-3.81077
Parp9	16	35938470	98021349	+	ENSMUSG00000035158	melanogenesis associated transcription factor [Source:MGI Symbol;Acc:MGI:104554]	0.00220064	0.0188954	-0.331352	-0.304713	7.65037	7.3882	7.56196	7.17302	7.19064
Fam162a	16	36043761	123273253	+	ENSMUSG00000030769	solute carrier family 5 (sodium/glucose cotransporter), member 11 [Source:MGI Symbol;Acc:MGI:1919316]	0.00220356	0.0189105	0.83037	0.538419	3.34977	3.01467	2.64926	3.78908	3.88039
Ildr1	16	36693978	140476140	+	ENSMUSG00000031432	phosphoribosyl pyrophosphate synthetase 1 [Source:MGI Symbol;Acc:MGI:97775]	0.00220698	0.0189299	0.303567	0.282864	9.03779	8.91868	8.88679	9.11709	9.33505
Iqcb1	16	36828385	88018771	-	ENSMUSG00000096803	predicted gene 6803 [Source:MGI Symbol;Acc:MGI:3779631]	0.00221002	0.018946	-5.52516	-0.217748	-0.588832	-0.338964	-0.395137	-3.57237	-3.81077
Nr1i2	16	38248323	25307870	-	ENSMUSG00000039166	A kinase (PRKA) anchor protein 7 [Source:MGI Symbol;Acc:MGI:1859150]	0.00222015	0.0190228	-0.636651	-0.480526	4.58109	4.42185	4.95801	3.96333	4.05548
Tmem39a	16	38558698	118486132	+	ENSMUSG00000032446	eomesodermin [Source:MGI Symbol;Acc:MGI:1201683]	0.00222881	0.019087	-0.896415	-0.543856	3.38079	3.58914	3.91775	2.36099	3.01366
Naa50	16	44139830	10440102	-	ENSMUSG00000027534	sorting nexin 16 [Source:MGI Symbol;Acc:MGI:1921968]	0.00223689	0.0191462	-0.447749	-0.385912	5.54045	5.48546	5.60204	5.00169	5.13889
Spice1	16	44347121	142478710	+	ENSMUSG00000039623	adaptor-related protein complex 5, zeta 1 subunit [Source:MGI Symbol;Acc:MGI:1924908]	0.00224854	0.019227	-0.414232	-0.364212	5.98608	5.9005	5.84327	5.51332	5.43399
Btla	16	45224315	55996881	+	ENSMUSG00000011589	fibronectin type 3 and SPRY domain- containing protein [Source:MGI Symbol;Acc:MGI:1934858]	0.00224869	0.019227	-0.780669	-0.523035	3.98608	4.06854	3.82403	3.42512	2.84903
Cd200	16	45382135	43193881	+	ENSMUSG00000091490	tripartite motif family-like 2 [Source:MGI Symbol;Acc:MGI:3642989]	0.0022504	0.0192316	-0.325539	-0.300105	8.032	7.75144	7.96296	7.56831	7.57245
Tagln3	16	45711230	150570329	+	ENSMUSG00000041147	breast cancer 2, early onset [Source:MGI Symbol;Acc:MGI:109337]	0.00226193	0.0192897	-0.357032	-0.323963	6.96448	6.71511	6.83368	6.45307	6.46664
Nectin3	16	46387706	105413502	-	ENSMUSG00000051648	potassium channel tetramerisation domain containing 19 [Source:MGI Symbol;Acc:MGI:3045294]	0.00226132	0.0192897	1.79102	0.515273	0.148133	-0.701534	0.511754	1.53383	2.06915
Ift57	16	49699233	69194662	+	ENSMUSG00000022061	NK3 homeobox 1 [Source:MGI Symbol;Acc:MGI:97352]	0.00226178	0.0192897	-4.97986	-0.353372	-0.588832	0.883428	0.692326	-3.42037	-3.81077
Tmem45a	16	56805161	95528559	-	ENSMUSG00000022454	NEL-like 2 [Source:MGI Symbol;Acc:MGI:1858510]	0.00226189	0.0192897	-2.46188	-0.421706	0.913668	1.01467	0.85279	-1.83541	-1.33684
Riox2	16	59471775	113015791	-	ENSMUSG00000042249	G protein-coupled receptor kinase 3 [Source:MGI Symbol;Acc:MGI:87941]	0.00227204	0.0193658	-0.896719	-0.542776	3.38079	3.21903	3.60486	2.66709	2.29543
Chmp2b	16	65539128	113137206	+	ENSMUSG00000021144	metastasis associated 1 [Source:MGI Symbol;Acc:MGI:2150037]	0.00229563	0.0195566	0.353741	0.321544	7.33499	6.98597	7.16233	7.49327	7.50047
Robo1	16	72308306	124944656	+	ENSMUSG00000044730	RIKEN cDNA 9930104L06 gene [Source:MGI Symbol;Acc:MGI:3041172]	0.00230568	0.019632	0.634411	0.480337	4.32605	4.2393	3.77479	4.75456	4.73355
Hspa13	16	75745431	134276984	-	ENSMUSG00000067369	TRM2 tRNA methyltransferase 2B [Source:MGI Symbol;Acc:MGI:2442530]	0.00231396	0.0196922	0.54446	0.440131	4.80348	4.3553	4.63829	5.17209	5.0827
Cxadr	16	78301489	136976869	-	ENSMUSG00000072955	thymosin beta 15b like [Source:MGI Symbol;Acc:MGI:3026988]	0.00231609	0.0197001	-1.13268	-0.551129	2.38079	3.2593	3.17472	2.00589	1.66316
Gabpa	16	84834925	94277724	+	ENSMUSG00000043929	kelch-like 15 [Source:MGI Symbol;Acc:MGI:1923400]	0.00231758	0.0197024	0.495838	0.414297	5.20991	4.86615	4.88563	5.50741	5.42338
App	16	84949685	150608567	-	ENSMUSG00000033096	adipocyte plasma membrane associated protein [Source:MGI Symbol;Acc:MGI:1919131]	0.0023223	0.0197323	0.440452	0.381241	5.44826	5.76956	5.58214	6.02671	6.02773
Ltn1	16	87376651	10232670	-	ENSMUSG00000067851	ADP-ribosylation factor guanine nucleotide- exchange factor 1(brefeldin A-inhibited) [Source:MGI Symbol;Acc:MGI:2442988]	0.0023299	0.0197865	0.392197	0.349129	7.25457	6.81642	6.95248	7.33034	7.44058
Usp16	16	87454703	54966927	-	ENSMUSG00000040752	myosin, heavy polypeptide 6, cardiac muscle, alpha [Source:MGI Symbol;Acc:MGI:97255]	0.00233443	0.0198148	-1.41681	-0.533265	1.7804	2.5355	2.21957	0.827557	0.733548
Ifnar1	16	91485238	132317228	-	ENSMUSG00000030930	carbohydrate sulfotransferase 15 [Source:MGI Symbol;Acc:MGI:1924840]	0.00234137	0.0198633	0.92796	0.55107	3.01603	2.51348	2.21957	3.55691	3.48078
Clic6	16	92485736	32353338	-	ENSMUSG00000026825	dynamin 1 [Source:MGI Symbol;Acc:MGI:107384]	0.00234824	0.0199112	-1.19489	-0.547042	2.93473	2.27247	3.52373	1.74955	1.80066
Ets2	16	95702075	107049694	+	ENSMUSG00000061887	single-stranded DNA binding protein 3 [Source:MGI Symbol;Acc:MGI:1919725]	0.00235693	0.0199745	0.377564	0.338738	6.64638	6.57326	6.3497	6.86388	6.90252
Brwd1	16	95992092	120647632	-	ENSMUSG00000043687	RIKEN cDNA 1190005I06 gene [Source:MGI Symbol;Acc:MGI:1916168]	0.00236796	0.0200541	0.984678	0.557333	1.99613	3.28553	2.89026	3.82756	3.75908
Fam3b	16	97470965	35058749	+	ENSMUSG00000007041	chloride intracellular channel 1 [Source:MGI Symbol;Acc:MGI:2148924]	0.00236878	0.0200541	-0.358734	-0.324938	7.38749	7.27575	7.60979	7.08445	7.01189
Tmprss2	16	97564682	136941899	-	ENSMUSG00000030220	Rho, GDP dissociation inhibitor (GDI) beta [Source:MGI Symbol;Acc:MGI:101940]	0.00237973	0.0201364	1.19651	0.562133	1.07413	2.0457	1.60486	2.86503	2.7675
B230307C23Rik	16	97997315	42202252	-	ENSMUSG00000018822	secreted frizzled-related sequence protein 5 [Source:MGI Symbol;Acc:MGI:1860298]	0.00238424	0.0201641	-2.00062	-0.460999	0.99613	1.73904	1.35975	-0.250445	-1.07381
Arid1b	17	4994332	96404992	+	ENSMUSG00000033237	AT rich interactive domain 2 (ARID, RFX- like) [Source:MGI Symbol;Acc:MGI:1924294]	0.00240705	0.0203465	0.368062	0.331761	7.14135	6.80059	6.88331	7.33452	7.24887
Tmem181a	17	6256860	24410054	+	ENSMUSG00000028973	ATP-binding cassette, sub-family B (MDR/TAP), member 8 [Source:MGI Symbol;Acc:MGI:1351667]	0.00240979	0.0203591	0.366909	0.330917	6.14588	5.98096	6.08666	6.40777	6.42338
Pabpc6	17	9666495	135974531	-	ENSMUSG00000029699	scavenger receptor cysteine rich family, 4 domains [Source:MGI Symbol;Acc:MGI:1924709]	0.00242071	0.0204407	-0.780604	-0.520727	4.05502	3.54639	3.87165	3.11879	2.94114
Agpat4	17	12118704	37147407	-	ENSMUSG00000035934	Pbx/knotted 1 homeobox 2 [Source:MGI Symbol;Acc:MGI:2445415]	0.00242689	0.0204823	0.487869	0.409305	5.0883	5.24933	5.28786	5.47445	5.85496
Ermard	17	15041208	77946375	-	ENSMUSG00000027014	CWC22 spliceosome-associated protein [Source:MGI Symbol;Acc:MGI:2136773]	0.00242901	0.0204896	-0.327808	-0.301514	7.14813	7.23426	7.13136	6.78786	6.85594
BC002059	17	16951539	34078007	-	ENSMUSG00000058672	tubulin, beta 2A class IIA [Source:MGI Symbol;Acc:MGI:107861]	0.00243264	0.0205096	0.355259	0.322329	6.18156	6.10582	6.20849	6.49102	6.50488
Zfp960	17	17064113	95444872	-	ENSMUSG00000050332	APC membrane recruitment 1 [Source:MGI Symbol;Acc:MGI:1919595]	0.00243569	0.0205247	0.506782	0.419662	5.37695	4.99891	5.18983	5.84172	5.49352
Zfp97	17	17121415	105017904	+	ENSMUSG00000045106	coiled-coil domain containing 73 [Source:MGI Symbol;Acc:MGI:3606488]	0.00243747	0.0205255	-1.54145	-0.518502	1.63356	1.91738	2.15945	0.28007	0.428694
Zfp53	17	21488998	6262335	+	ENSMUSG00000024773	autophagy related 2A [Source:MGI Symbol;Acc:MGI:1916291]	0.0024383	0.0205255	-0.378162	-0.338756	7.21422	7.07795	6.96681	6.80363	6.56403
Zfp52	17	21535539	21701396	-	ENSMUSG00000044968	N-acyl phosphatidylethanolamine phospholipase D [Source:MGI Symbol;Acc:MGI:2140885]	0.00244139	0.0205409	-0.393697	-0.349627	6.23347	6.03414	6.09471	5.69857	5.71192
Zfp229	17	21730795	21062316	-	ENSMUSG00000054737	zinc finger protein 182 [Source:MGI Symbol;Acc:MGI:2442220]	0.00244838	0.0205891	0.491033	0.41091	4.64638	4.69568	4.78974	5.14949	5.2116
Zfp995	17	21879570	33131654	-	ENSMUSG00000038860	GTPase activating RANGAP domain-like 3 [Source:MGI Symbol;Acc:MGI:2139309]	0.00246085	0.0206833	0.487235	0.408679	4.96576	4.71993	5.00574	5.29388	5.43134
Zfp994	17	22197265	75264502	-	ENSMUSG00000026204	protein tyrosine phosphatase, receptor type, N [Source:MGI Symbol;Acc:MGI:102765]	0.00246398	0.0206949	-2.43819	-0.415271	0.99613	0.883428	0.926791	-1.09844	-2.07381
Zfp945	17	22846697	57836793	-	ENSMUSG00000004661	AT rich interactive domain 3B (BRIGHT-like) [Source:MGI Symbol;Acc:MGI:1930768]	0.00246584	0.0206949	0.338166	0.309437	6.71951	6.62682	6.57209	6.97944	6.93182
Npw	17	24657330	58232675	-	ENSMUSG00000075046	double homeobox family member 3 [Source:MGI Symbol;Acc:MGI:1921649]	0.00246604	0.0206949	-5.51681	-0.209159	-0.588832	0.0760731	-1.07321	-3.57237	-3.81077
Rpl3l	17	24727820	4812590	-	ENSMUSG00000060860	ubiquitin-conjugating enzyme E2S [Source:MGI Symbol;Acc:MGI:1925141]	0.00246738	0.0206956	0.422076	0.368771	5.96063	5.77882	5.80699	6.38537	6.09945
Mapk8ip3	17	24892153	19921160	-	ENSMUSG00000040511	poliovirus receptor [Source:MGI Symbol;Acc:MGI:107741]	0.00247087	0.0207142	0.376863	0.337904	7.22067	6.85525	6.99503	7.46685	7.2947
Gnptg	17	25233331	112394866	-	ENSMUSG00000029348	aspartate beta-hydroxylase domain containing 2 [Source:MGI Symbol;Acc:MGI:1920148]	0.00248095	0.0207832	-1.87864	-0.476789	1.58109	1.5355	1.18983	-0.42037	-0.488844
Msln	17	25748613	136246556	-	ENSMUSG00000005057	SH2B adaptor protein 2 [Source:MGI Symbol;Acc:MGI:1345171]	0.00248165	0.0207832	-1.45376	-0.527369	1.99613	1.88343	2.15945	0.48652	0.589158
[truncated: 494 more rows]

## Sheet: Mll2-dependent activation
							ESC to EpiLC activation (WT)		Ml2-dependent activation (EpiLC) (n=498)
[truncated: 499 more rows]

## Sheet: Setd2 KO_DEG_p(adj)<0.05_FC>2
							Metrics (WTvKO)				Expression by replicate (log RPM)
[truncated: 1,672 more rows]
